# Supplementary material for: Do interoception and attending to the upper limbs affect body ownership and body representation in the grasp illusion?
Source: PLoS One. 2021 Nov 17;16(11):e0259988. doi: 10.1371/journal.pone.0259988 (PMC8598028; doi:10.1371/journal.pone.0259988)
Supplement: S1 File — Directory structure with all data, code and generated outputs for the present study. Please refer to the README.md file for details. (ZIP) [file pone.0259988.s001.zip]

Archive with 334 entries (265 files):
- interoception_awareness_grasp_illusion_data_code_results/
- interoception_awareness_grasp_illusion_data_code_results/README.md
- interoception_awareness_grasp_illusion_data_code_results/data/
- interoception_awareness_grasp_illusion_data_code_results/data/JP_2018_exp1_data.txt
- interoception_awareness_grasp_illusion_data_code_results/data/exp1/
- interoception_awareness_grasp_illusion_data_code_results/data/exp1/SUB01/
- interoception_awareness_grasp_illusion_data_code_results/data/exp1/SUB01/SUB01.txt
- interoception_awareness_grasp_illusion_data_code_results/data/exp1/SUB01/SUB01_data.txt
- interoception_awareness_grasp_illusion_data_code_results/data/exp1/SUB01/SUB01_log.txt
- interoception_awareness_grasp_illusion_data_code_results/data/exp1/SUB01/SUB01_summary.txt
- interoception_awareness_grasp_illusion_data_code_results/data/exp1/SUB02/
- interoception_awareness_grasp_illusion_data_code_results/data/exp1/SUB02/SUB02.txt
- interoception_awareness_grasp_illusion_data_code_results/data/exp1/SUB02/SUB02_data.txt
- interoception_awareness_grasp_illusion_data_code_results/data/exp1/SUB02/SUB02_log.txt
- interoception_awareness_grasp_illusion_data_code_results/data/exp1/SUB02/SUB02_summary.txt
- interoception_awareness_grasp_illusion_data_code_results/data/exp1/SUB03/
- interoception_awareness_grasp_illusion_data_code_results/data/exp1/SUB03/SUB03.txt
- interoception_awareness_grasp_illusion_data_code_results/data/exp1/SUB03/SUB03_data.txt
- interoception_awareness_grasp_illusion_data_code_results/data/exp1/SUB03/SUB03_log.txt
- interoception_awareness_grasp_illusion_data_code_results/data/exp1/SUB03/SUB03_summary.txt
- interoception_awareness_grasp_illusion_data_code_results/data/exp1/SUB04/
- interoception_awareness_grasp_illusion_data_code_results/data/exp1/SUB04/SUB04.txt
- interoception_awareness_grasp_illusion_data_code_results/data/exp1/SUB04/SUB04_data.txt
- interoception_awareness_grasp_illusion_data_code_results/data/exp1/SUB04/SUB04_log.txt
- interoception_awareness_grasp_illusion_data_code_results/data/exp1/SUB04/SUB04_summary.txt
- interoception_awareness_grasp_illusion_data_code_results/data/exp1/SUB05/
- interoception_awareness_grasp_illusion_data_code_results/data/exp1/SUB05/SUB05.txt
- interoception_awareness_grasp_illusion_data_code_results/data/exp1/SUB05/SUB05_data.txt
- interoception_awareness_grasp_illusion_data_code_results/data/exp1/SUB05/SUB05_log.txt
- interoception_awareness_grasp_illusion_data_code_results/data/exp1/SUB05/SUB05_summary.txt
- interoception_awareness_grasp_illusion_data_code_results/data/exp1/SUB06/
- interoception_awareness_grasp_illusion_data_code_results/data/exp1/SUB06/SUB06.txt
- interoception_awareness_grasp_illusion_data_code_results/data/exp1/SUB06/SUB06_data.txt
- interoception_awareness_grasp_illusion_data_code_results/data/exp1/SUB06/SUB06_log.txt
- interoception_awareness_grasp_illusion_data_code_results/data/exp1/SUB06/SUB06_summary.txt
- interoception_awareness_grasp_illusion_data_code_results/data/exp1/SUB07/
- interoception_awareness_grasp_illusion_data_code_results/data/exp1/SUB07/SUB07.txt
- interoception_awareness_grasp_illusion_data_code_results/data/exp1/SUB07/SUB07_data.txt
- interoception_awareness_grasp_illusion_data_code_results/data/exp1/SUB07/SUB07_log.txt
- interoception_awareness_grasp_illusion_data_code_results/data/exp1/SUB07/SUB07_summary.txt
- interoception_awareness_grasp_illusion_data_code_results/data/exp1/SUB08/
- interoception_awareness_grasp_illusion_data_code_results/data/exp1/SUB08/SUB08.txt
- interoception_awareness_grasp_illusion_data_code_results/data/exp1/SUB08/SUB08_data.txt
- interoception_awareness_grasp_illusion_data_code_results/data/exp1/SUB08/SUB08_log.txt
- interoception_awareness_grasp_illusion_data_code_results/data/exp1/SUB08/SUB08_summary.txt
- interoception_awareness_grasp_illusion_data_code_results/data/exp1/SUB09/
- interoception_awareness_grasp_illusion_data_code_results/data/exp1/SUB09/SUB09.txt
- interoception_awareness_grasp_illusion_data_code_results/data/exp1/SUB09/SUB09_data.txt
- interoception_awareness_grasp_illusion_data_code_results/data/exp1/SUB09/SUB09_log.txt
- interoception_awareness_grasp_illusion_data_code_results/data/exp1/SUB09/SUB09_summary.txt
- interoception_awareness_grasp_illusion_data_code_results/data/exp1/SUB10/
- interoception_awareness_grasp_illusion_data_code_results/data/exp1/SUB10/SUB10.txt
- interoception_awareness_grasp_illusion_data_code_results/data/exp1/SUB10/SUB10_data.txt
- interoception_awareness_grasp_illusion_data_code_results/data/exp1/SUB10/SUB10_log.txt
- interoception_awareness_grasp_illusion_data_code_results/data/exp1/SUB10/SUB10_summary.txt
- interoception_awareness_grasp_illusion_data_code_results/data/exp1/SUB11/
- interoception_awareness_grasp_illusion_data_code_results/data/exp1/SUB11/SUB11.txt
- interoception_awareness_grasp_illusion_data_code_results/data/exp1/SUB11/SUB11_data.txt
- interoception_awareness_grasp_illusion_data_code_results/data/exp1/SUB11/SUB11_log.txt
- interoception_awareness_grasp_illusion_data_code_results/data/exp1/SUB11/SUB11_summary.txt
- interoception_awareness_grasp_illusion_data_code_results/data/exp1/SUB12/
- interoception_awareness_grasp_illusion_data_code_results/data/exp1/SUB12/SUB12.txt
- interoception_awareness_grasp_illusion_data_code_results/data/exp1/SUB12/SUB12_data.txt
- interoception_awareness_grasp_illusion_data_code_results/data/exp1/SUB12/SUB12_log.txt
- interoception_awareness_grasp_illusion_data_code_results/data/exp1/SUB12/SUB12_summary.txt
- interoception_awareness_grasp_illusion_data_code_results/data/exp1/SUB13/
- interoception_awareness_grasp_illusion_data_code_results/data/exp1/SUB13/SUB13.txt
- interoception_awareness_grasp_illusion_data_code_results/data/exp1/SUB13/SUB13_data.txt
- interoception_awareness_grasp_illusion_data_code_results/data/exp1/SUB13/SUB13_log.txt
- interoception_awareness_grasp_illusion_data_code_results/data/exp1/SUB13/SUB13_summary.txt
- interoception_awareness_grasp_illusion_data_code_results/data/exp1/SUB14/
- interoception_awareness_grasp_illusion_data_code_results/data/exp1/SUB14/SUB14.txt
- interoception_awareness_grasp_illusion_data_code_results/data/exp1/SUB14/SUB14_data.txt
- interoception_awareness_grasp_illusion_data_code_results/data/exp1/SUB14/SUB14_log.txt
- interoception_awareness_grasp_illusion_data_code_results/data/exp1/SUB14/SUB14_summary.txt
- interoception_awareness_grasp_illusion_data_code_results/data/exp1/SUB15/
- interoception_awareness_grasp_illusion_data_code_results/data/exp1/SUB15/SUB15.txt
- interoception_awareness_grasp_illusion_data_code_results/data/exp1/SUB15/SUB15_data.txt
- interoception_awareness_grasp_illusion_data_code_results/data/exp1/SUB15/SUB15_log.txt
- interoception_awareness_grasp_illusion_data_code_results/data/exp1/SUB15/SUB15_summary.txt
- interoception_awareness_grasp_illusion_data_code_results/data/exp1/SUB16/
- interoception_awareness_grasp_illusion_data_code_results/data/exp1/SUB16/SUB16.txt
- interoception_awareness_grasp_illusion_data_code_results/data/exp1/SUB16/SUB16_data.txt
- interoception_awareness_grasp_illusion_data_code_results/data/exp1/SUB16/SUB16_log.txt
- interoception_awareness_grasp_illusion_data_code_results/data/exp1/SUB16/SUB16_summary.txt
- interoception_awareness_grasp_illusion_data_code_results/data/exp1/SUB17/
- interoception_awareness_grasp_illusion_data_code_results/data/exp1/SUB17/SUB17.txt
- interoception_awareness_grasp_illusion_data_code_results/data/exp1/SUB17/SUB17_data.txt
- interoception_awareness_grasp_illusion_data_code_results/data/exp1/SUB17/SUB17_log.txt
- interoception_awareness_grasp_illusion_data_code_results/data/exp1/SUB17/SUB17_summary.txt
- interoception_awareness_grasp_illusion_data_code_results/data/exp1/SUB18/
- interoception_awareness_grasp_illusion_data_code_results/data/exp1/SUB18/SUB18.txt
- interoception_awareness_grasp_illusion_data_code_results/data/exp1/SUB18/SUB18_data.txt
- interoception_awareness_grasp_illusion_data_code_results/data/exp1/SUB18/SUB18_log.txt
- interoception_awareness_grasp_illusion_data_code_results/data/exp1/SUB18/SUB18_summary.txt
- interoception_awareness_grasp_illusion_data_code_results/data/exp1/SUB19/
- interoception_awareness_grasp_illusion_data_code_results/data/exp1/SUB19/SUB19.txt
- interoception_awareness_grasp_illusion_data_code_results/data/exp1/SUB19/SUB19_data.txt
- interoception_awareness_grasp_illusion_data_code_results/data/exp1/SUB19/SUB19_log.txt
- interoception_awareness_grasp_illusion_data_code_results/data/exp1/SUB19/SUB19_summary.txt
- interoception_awareness_grasp_illusion_data_code_results/data/exp1/SUB20/
- interoception_awareness_grasp_illusion_data_code_results/data/exp1/SUB20/SUB20.txt
- interoception_awareness_grasp_illusion_data_code_results/data/exp1/SUB20/SUB20_data.txt
- interoception_awareness_grasp_illusion_data_code_results/data/exp1/SUB20/SUB20_log.txt
- interoception_awareness_grasp_illusion_data_code_results/data/exp1/SUB20/SUB20_summary.txt
- interoception_awareness_grasp_illusion_data_code_results/data/exp1/SUB21/
- interoception_awareness_grasp_illusion_data_code_results/data/exp1/SUB21/SUB21.txt
- interoception_awareness_grasp_illusion_data_code_results/data/exp1/SUB21/SUB21_data.txt
- interoception_awareness_grasp_illusion_data_code_results/data/exp1/SUB21/SUB21_log.txt
- interoception_awareness_grasp_illusion_data_code_results/data/exp1/SUB21/SUB21_summary.txt
- interoception_awareness_grasp_illusion_data_code_results/data/exp1/SUB22/
- interoception_awareness_grasp_illusion_data_code_results/data/exp1/SUB22/SUB22.txt
- interoception_awareness_grasp_illusion_data_code_results/data/exp1/SUB22/SUB22_data.txt
- interoception_awareness_grasp_illusion_data_code_results/data/exp1/SUB22/SUB22_log.txt
- interoception_awareness_grasp_illusion_data_code_results/data/exp1/SUB22/SUB22_summary.txt
- interoception_awareness_grasp_illusion_data_code_results/data/exp1/SUB23/
- interoception_awareness_grasp_illusion_data_code_results/data/exp1/SUB23/SUB23.txt
- interoception_awareness_grasp_illusion_data_code_results/data/exp1/SUB23/SUB23_data.txt
- interoception_awareness_grasp_illusion_data_code_results/data/exp1/SUB23/SUB23_log.txt
- interoception_awareness_grasp_illusion_data_code_results/data/exp1/SUB23/SUB23_summary.txt
- interoception_awareness_grasp_illusion_data_code_results/data/exp1/SUB24/
- interoception_awareness_grasp_illusion_data_code_results/data/exp1/SUB24/SUB24.txt
- interoception_awareness_grasp_illusion_data_code_results/data/exp1/SUB24/SUB24_data.txt
- interoception_awareness_grasp_illusion_data_code_results/data/exp1/SUB24/SUB24_log.txt
- interoception_awareness_grasp_illusion_data_code_results/data/exp1/SUB24/SUB24_summary.txt
- interoception_awareness_grasp_illusion_data_code_results/data/exp1/SUB25/
- interoception_awareness_grasp_illusion_data_code_results/data/exp1/SUB25/SUB25.txt
- interoception_awareness_grasp_illusion_data_code_results/data/exp1/SUB25/SUB25_data.txt
- interoception_awareness_grasp_illusion_data_code_results/data/exp1/SUB25/SUB25_log.txt
- interoception_awareness_grasp_illusion_data_code_results/data/exp1/SUB25/SUB25_summary.txt
- interoception_awareness_grasp_illusion_data_code_results/data/exp1/SUB26/
- interoception_awareness_grasp_illusion_data_code_results/data/exp1/SUB26/SUB26.txt
- interoception_awareness_grasp_illusion_data_code_results/data/exp1/SUB26/SUB26_data.txt
- interoception_awareness_grasp_illusion_data_code_results/data/exp1/SUB26/SUB26_log.txt
- interoception_awareness_grasp_illusion_data_code_results/data/exp1/SUB26/SUB26_summary.txt
- interoception_awareness_grasp_illusion_data_code_results/data/exp1/SUB27/
- interoception_awareness_grasp_illusion_data_code_results/data/exp1/SUB27/SUB27.txt
- interoception_awareness_grasp_illusion_data_code_results/data/exp1/SUB27/SUB27_data.txt
- interoception_awareness_grasp_illusion_data_code_results/data/exp1/SUB27/SUB27_log.txt
- interoception_awareness_grasp_illusion_data_code_results/data/exp1/SUB27/SUB27_summary.txt
- interoception_awareness_grasp_illusion_data_code_results/data/exp1/SUB28/
- interoception_awareness_grasp_illusion_data_code_results/data/exp1/SUB28/SUB28.txt
- interoception_awareness_grasp_illusion_data_code_results/data/exp1/SUB28/SUB28_data.txt
- interoception_awareness_grasp_illusion_data_code_results/data/exp1/SUB28/SUB28_log.txt
- interoception_awareness_grasp_illusion_data_code_results/data/exp1/SUB28/SUB28_summary.txt
- interoception_awareness_grasp_illusion_data_code_results/data/exp1/SUB29/
- interoception_awareness_grasp_illusion_data_code_results/data/exp1/SUB29/SUB29.txt
- interoception_awareness_grasp_illusion_data_code_results/data/exp1/SUB29/SUB29_data.txt
- interoception_awareness_grasp_illusion_data_code_results/data/exp1/SUB29/SUB29_log.txt
- interoception_awareness_grasp_illusion_data_code_results/data/exp1/SUB29/SUB29_summary.txt
- interoception_awareness_grasp_illusion_data_code_results/data/exp1/SUB30/
- interoception_awareness_grasp_illusion_data_code_results/data/exp1/SUB30/SUB30.txt
- interoception_awareness_grasp_illusion_data_code_results/data/exp1/SUB30/SUB30_data.txt
- interoception_awareness_grasp_illusion_data_code_results/data/exp1/SUB30/SUB30_log.txt
- interoception_awareness_grasp_illusion_data_code_results/data/exp1/SUB30/SUB30_summary.txt
- interoception_awareness_grasp_illusion_data_code_results/data/exp1/SUB31/
- interoception_awareness_grasp_illusion_data_code_results/data/exp1/SUB31/SUB31.txt
- interoception_awareness_grasp_illusion_data_code_results/data/exp1/SUB31/SUB31_data.txt
- interoception_awareness_grasp_illusion_data_code_results/data/exp1/SUB31/SUB31_log.txt
- interoception_awareness_grasp_illusion_data_code_results/data/exp1/SUB31/SUB31_summary.txt
- interoception_awareness_grasp_illusion_data_code_results/data/exp1/secondary_measures_exp1.xlsx
- interoception_awareness_grasp_illusion_data_code_results/data/exp2/
- interoception_awareness_grasp_illusion_data_code_results/data/exp2/STUDY_NOTE.txt
- interoception_awareness_grasp_illusion_data_code_results/data/exp2/SUB01/
- interoception_awareness_grasp_illusion_data_code_results/data/exp2/SUB01/SUB01.txt
- interoception_awareness_grasp_illusion_data_code_results/data/exp2/SUB01/SUB01_data.txt
- interoception_awareness_grasp_illusion_data_code_results/data/exp2/SUB01/SUB01_log.txt
- interoception_awareness_grasp_illusion_data_code_results/data/exp2/SUB01/SUB01_summary.txt
- interoception_awareness_grasp_illusion_data_code_results/data/exp2/SUB02/
- interoception_awareness_grasp_illusion_data_code_results/data/exp2/SUB02/SUB02.txt
- interoception_awareness_grasp_illusion_data_code_results/data/exp2/SUB02/SUB02_data.txt
- interoception_awareness_grasp_illusion_data_code_results/data/exp2/SUB02/SUB02_log.txt
- interoception_awareness_grasp_illusion_data_code_results/data/exp2/SUB02/SUB02_summary.txt
- interoception_awareness_grasp_illusion_data_code_results/data/exp2/SUB03/
- interoception_awareness_grasp_illusion_data_code_results/data/exp2/SUB03/SUB03.txt
- interoception_awareness_grasp_illusion_data_code_results/data/exp2/SUB03/SUB03_data.txt
- interoception_awareness_grasp_illusion_data_code_results/data/exp2/SUB03/SUB03_log.txt
- interoception_awareness_grasp_illusion_data_code_results/data/exp2/SUB03/SUB03_summary.txt
- interoception_awareness_grasp_illusion_data_code_results/data/exp2/SUB04/
- interoception_awareness_grasp_illusion_data_code_results/data/exp2/SUB04/SUB04.txt
- interoception_awareness_grasp_illusion_data_code_results/data/exp2/SUB04/SUB04_data.txt
- interoception_awareness_grasp_illusion_data_code_results/data/exp2/SUB04/SUB04_log.txt
- interoception_awareness_grasp_illusion_data_code_results/data/exp2/SUB04/SUB04_summary.txt
- interoception_awareness_grasp_illusion_data_code_results/data/exp2/SUB05/
- interoception_awareness_grasp_illusion_data_code_results/data/exp2/SUB05/SUB05.txt
- interoception_awareness_grasp_illusion_data_code_results/data/exp2/SUB05/SUB05_data.txt
- interoception_awareness_grasp_illusion_data_code_results/data/exp2/SUB05/SUB05_log.txt
- interoception_awareness_grasp_illusion_data_code_results/data/exp2/SUB05/SUB05_summary.txt
- interoception_awareness_grasp_illusion_data_code_results/data/exp2/SUB06/
- interoception_awareness_grasp_illusion_data_code_results/data/exp2/SUB06/SUB06.txt
- interoception_awareness_grasp_illusion_data_code_results/data/exp2/SUB06/SUB06_data.txt
- interoception_awareness_grasp_illusion_data_code_results/data/exp2/SUB06/SUB06_log.txt
- interoception_awareness_grasp_illusion_data_code_results/data/exp2/SUB06/SUB06_summary.txt
- interoception_awareness_grasp_illusion_data_code_results/data/exp2/SUB07/
- interoception_awareness_grasp_illusion_data_code_results/data/exp2/SUB07/SUB07.txt
- interoception_awareness_grasp_illusion_data_code_results/data/exp2/SUB07/SUB07_data.txt
- interoception_awareness_grasp_illusion_data_code_results/data/exp2/SUB07/SUB07_log.txt
- interoception_awareness_grasp_illusion_data_code_results/data/exp2/SUB07/SUB07_summary.txt
- interoception_awareness_grasp_illusion_data_code_results/data/exp2/SUB08/
- interoception_awareness_grasp_illusion_data_code_results/data/exp2/SUB08/SUB08.txt
- interoception_awareness_grasp_illusion_data_code_results/data/exp2/SUB08/SUB08_data.txt
- interoception_awareness_grasp_illusion_data_code_results/data/exp2/SUB08/SUB08_log.txt
- interoception_awareness_grasp_illusion_data_code_results/data/exp2/SUB08/SUB08_summary.txt
- interoception_awareness_grasp_illusion_data_code_results/data/exp2/SUB09/
- interoception_awareness_grasp_illusion_data_code_results/data/exp2/SUB09/SUB09.txt
- interoception_awareness_grasp_illusion_data_code_results/data/exp2/SUB09/SUB09_data.txt
- interoception_awareness_grasp_illusion_data_code_results/data/exp2/SUB09/SUB09_log.txt
- interoception_awareness_grasp_illusion_data_code_results/data/exp2/SUB09/SUB09_summary.txt
- interoception_awareness_grasp_illusion_data_code_results/data/exp2/SUB10/
- interoception_awareness_grasp_illusion_data_code_results/data/exp2/SUB10/SUB10.txt
- interoception_awareness_grasp_illusion_data_code_results/data/exp2/SUB10/SUB10_data.txt
- interoception_awareness_grasp_illusion_data_code_results/data/exp2/SUB10/SUB10_log.txt
- interoception_awareness_grasp_illusion_data_code_results/data/exp2/SUB10/SUB10_summary.txt
- interoception_awareness_grasp_illusion_data_code_results/data/exp2/SUB11/
- interoception_awareness_grasp_illusion_data_code_results/data/exp2/SUB11/SUB11.txt
- interoception_awareness_grasp_illusion_data_code_results/data/exp2/SUB11/SUB11_data.txt
- interoception_awareness_grasp_illusion_data_code_results/data/exp2/SUB11/SUB11_log.txt
- interoception_awareness_grasp_illusion_data_code_results/data/exp2/SUB11/SUB11_summary.txt
- interoception_awareness_grasp_illusion_data_code_results/data/exp2/SUB12/
- interoception_awareness_grasp_illusion_data_code_results/data/exp2/SUB12/SUB12.txt
- interoception_awareness_grasp_illusion_data_code_results/data/exp2/SUB12/SUB12_data.txt
- interoception_awareness_grasp_illusion_data_code_results/data/exp2/SUB12/SUB12_log.txt
- interoception_awareness_grasp_illusion_data_code_results/data/exp2/SUB12/SUB12_summary.txt
- interoception_awareness_grasp_illusion_data_code_results/data/exp2/SUB13/
- interoception_awareness_grasp_illusion_data_code_results/data/exp2/SUB13/SUB13.txt
- interoception_awareness_grasp_illusion_data_code_results/data/exp2/SUB13/SUB13_data.txt
- interoception_awareness_grasp_illusion_data_code_results/data/exp2/SUB13/SUB13_log.txt
- interoception_awareness_grasp_illusion_data_code_results/data/exp2/SUB13/SUB13_summary.txt
- interoception_awareness_grasp_illusion_data_code_results/data/exp2/SUB14/
- interoception_awareness_grasp_illusion_data_code_results/data/exp2/SUB14/SUB14.txt
- interoception_awareness_grasp_illusion_data_code_results/data/exp2/SUB14/SUB14_data.txt
- interoception_awareness_grasp_illusion_data_code_results/data/exp2/SUB14/SUB14_log.txt
- interoception_awareness_grasp_illusion_data_code_results/data/exp2/SUB14/SUB14_summary.txt
- interoception_awareness_grasp_illusion_data_code_results/data/exp2/SUB15/
- interoception_awareness_grasp_illusion_data_code_results/data/exp2/SUB15/SUB15.txt
- interoception_awareness_grasp_illusion_data_code_results/data/exp2/SUB15/SUB15_data.txt
- interoception_awareness_grasp_illusion_data_code_results/data/exp2/SUB15/SUB15_log.txt
- interoception_awareness_grasp_illusion_data_code_results/data/exp2/SUB15/SUB15_summary.txt
- interoception_awareness_grasp_illusion_data_code_results/data/exp2/SUB16/
- interoception_awareness_grasp_illusion_data_code_results/data/exp2/SUB16/SUB16.txt
- interoception_awareness_grasp_illusion_data_code_results/data/exp2/SUB16/SUB16_data.txt
- interoception_awareness_grasp_illusion_data_code_results/data/exp2/SUB16/SUB16_log.txt
- interoception_awareness_grasp_illusion_data_code_results/data/exp2/SUB16/SUB16_summary.txt
- interoception_awareness_grasp_illusion_data_code_results/data/exp2/SUB17/
- interoception_awareness_grasp_illusion_data_code_results/data/exp2/SUB17/SUB17.txt
- interoception_awareness_grasp_illusion_data_code_results/data/exp2/SUB17/SUB17_data.txt
- interoception_awareness_grasp_illusion_data_code_results/data/exp2/SUB17/SUB17_log.txt
- interoception_awareness_grasp_illusion_data_code_results/data/exp2/SUB17/SUB17_summary.txt
- interoception_awareness_grasp_illusion_data_code_results/data/exp2/SUB18/
- interoception_awareness_grasp_illusion_data_code_results/data/exp2/SUB18/SUB18.txt
- interoception_awareness_grasp_illusion_data_code_results/data/exp2/SUB18/SUB18_data.txt
- interoception_awareness_grasp_illusion_data_code_results/data/exp2/SUB18/SUB18_log.txt
- interoception_awareness_grasp_illusion_data_code_results/data/exp2/SUB18/SUB18_summary.txt
- interoception_awareness_grasp_illusion_data_code_results/data/exp2/SUB19/
- interoception_awareness_grasp_illusion_data_code_results/data/exp2/SUB19/SUB19.txt
- interoception_awareness_grasp_illusion_data_code_results/data/exp2/SUB19/SUB19_data.txt
- interoception_awareness_grasp_illusion_data_code_results/data/exp2/SUB19/SUB19_log.txt
- interoception_awareness_grasp_illusion_data_code_results/data/exp2/SUB19/SUB19_summary.txt
- interoception_awareness_grasp_illusion_data_code_results/data/exp2/SUB20/
- interoception_awareness_grasp_illusion_data_code_results/data/exp2/SUB20/SUB20.txt
- interoception_awareness_grasp_illusion_data_code_results/data/exp2/SUB20/SUB20_data.txt
- interoception_awareness_grasp_illusion_data_code_results/data/exp2/SUB20/SUB20_log.txt
- interoception_awareness_grasp_illusion_data_code_results/data/exp2/SUB20/SUB20_summary.txt
- interoception_awareness_grasp_illusion_data_code_results/data/exp2/SUB21/
- interoception_awareness_grasp_illusion_data_code_results/data/exp2/SUB21/SUB21.txt
- interoception_awareness_grasp_illusion_data_code_results/data/exp2/SUB21/SUB21_data.txt
- interoception_awareness_grasp_illusion_data_code_results/data/exp2/SUB21/SUB21_log.txt
- interoception_awareness_grasp_illusion_data_code_results/data/exp2/SUB21/SUB21_summary.txt
- interoception_awareness_grasp_illusion_data_code_results/data/exp2/SUB22/
- interoception_awareness_grasp_illusion_data_code_results/data/exp2/SUB22/SUB22.txt
- interoception_awareness_grasp_illusion_data_code_results/data/exp2/SUB22/SUB22_data.txt
- interoception_awareness_grasp_illusion_data_code_results/data/exp2/SUB22/SUB22_log.txt
- interoception_awareness_grasp_illusion_data_code_results/data/exp2/SUB22/SUB22_summary.txt
- interoception_awareness_grasp_illusion_data_code_results/data/exp2/SUB23/
- interoception_awareness_grasp_illusion_data_code_results/data/exp2/SUB23/SUB23.txt
- interoception_awareness_grasp_illusion_data_code_results/data/exp2/SUB23/SUB23_data.txt
- interoception_awareness_grasp_illusion_data_code_results/data/exp2/SUB23/SUB23_log.txt
- interoception_awareness_grasp_illusion_data_code_results/data/exp2/SUB23/SUB23_summary.txt
- interoception_awareness_grasp_illusion_data_code_results/data/exp2/SUB24/
- interoception_awareness_grasp_illusion_data_code_results/data/exp2/SUB24/SUB24.txt
- interoception_awareness_grasp_illusion_data_code_results/data/exp2/SUB24/SUB24_data.txt
- interoception_awareness_grasp_illusion_data_code_results/data/exp2/SUB24/SUB24_log.txt
- interoception_awareness_grasp_illusion_data_code_results/data/exp2/SUB24/SUB24_summary.txt
- interoception_awareness_grasp_illusion_data_code_results/data/exp2/SUB25/
- interoception_awareness_grasp_illusion_data_code_results/data/exp2/SUB25/SUB25.txt
- interoception_awareness_grasp_illusion_data_code_results/data/exp2/SUB25/SUB25_data.txt
- interoception_awareness_grasp_illusion_data_code_results/data/exp2/SUB25/SUB25_log.txt
- interoception_awareness_grasp_illusion_data_code_results/data/exp2/SUB25/SUB25_summary.txt
- interoception_awareness_grasp_illusion_data_code_results/data/exp2/SUB26/
- interoception_awareness_grasp_illusion_data_code_results/data/exp2/SUB26/SUB26.txt
- interoception_awareness_grasp_illusion_data_code_results/data/exp2/SUB26/SUB26_data.txt
- interoception_awareness_grasp_illusion_data_code_results/data/exp2/SUB26/SUB26_log.txt
- interoception_awareness_grasp_illusion_data_code_results/data/exp2/SUB26/SUB26_summary.txt
- interoception_awareness_grasp_illusion_data_code_results/data/exp2/SUB27/
- interoception_awareness_grasp_illusion_data_code_results/data/exp2/SUB27/SUB27.txt
- interoception_awareness_grasp_illusion_data_code_results/data/exp2/SUB27/SUB27_data.txt
- interoception_awareness_grasp_illusion_data_code_results/data/exp2/SUB27/SUB27_log.txt
- interoception_awareness_grasp_illusion_data_code_results/data/exp2/SUB27/SUB27_summary.txt
- interoception_awareness_grasp_illusion_data_code_results/data/exp2/SUB28/
- interoception_awareness_grasp_illusion_data_code_results/data/exp2/SUB28/SUB28.txt
[truncated: 34 more entries]
