# Supplementary material for: Do interoception and attending to the upper limbs affect body ownership and body representation in the grasp illusion?
Source: PLoS One. 2021 Nov 17;16(11):e0259988. doi: 10.1371/journal.pone.0259988 (PMC8598028; doi:10.1371/journal.pone.0259988)
Supplement: S1 File — Directory structure with all data, code and generated outputs for the present study. Please refer to the README.md file for details. (ZIP) [file pone.0259988.s001.zip › interoception_awareness_grasp_illusion_data_code_results/README.md]

# data

- **JP_2018_exp1_data.txt**: data from previous paper used in the mini meta-analyse
- **exp1**: Contains data for experiment 1
  - Raw data and other experimental files for each subject
  - .xlsx file of the secondary measures (i.e. interopception measures)
- **exp2**: Contains data for experiment 2; raw data and other experimental files for each subject
  - Raw data and other experimental files for each subject
  - .xlsx file of the secondary measures (i.e. interopception measures)

# src

Python code used to analyse data and generate results and figures.

Key files are:
- `processing_script_exp1.py`
- `processing_script_exp2.py`

# results

Folder where output of Python code is stored.

- **figures**: Contains results figures for exp1 and exp2
- **numerical**: Contains numerical summaries as well as output from statistical analyses
