# Supplementary material for: Do interoception and attending to the upper limbs affect body ownership and body representation in the grasp illusion?
Source: PLoS One. 2021 Nov 17;16(11):e0259988. doi: 10.1371/journal.pone.0259988 (PMC8598028; doi:10.1371/journal.pone.0259988)
Supplement: S1 File — Directory structure with all data, code and generated outputs for the present study. Please refer to the README.md file for details. (ZIP) [file pone.0259988.s001.zip › interoception_awareness_grasp_illusion_data_code_results/data/JP_2018_exp1_data.txt]

	age	gender	handedness	no_grasp_start_sp	no_grasp_end_sp	grasp_start_sp	grasp_start_own	grasp_end_sp	grasp_end_own
sub1	32	female	right	12	7	11	2	0	6
sub2	44	female	right	17	15	7	1	6	2
sub3	35	female	right	19	18	6	1	7	1
sub5	30	male	right	17	10	0	5	0	6
sub6	31	female	right	11	8	6	3	5	3
sub7	25	female	right	5	4	3	2	2	5
sub8	23	female	right	11	10	15	2	8	3
sub9	26	male	right	13	11	10	3	7	4
sub10	32	male	right	15	14	1	2	2	2
sub11	43	male	right	16	14	11	2	0	6
sub12	39	female	right	12	9	7	2	5	2
sub13	35	male	left	8	6	2	6	-2	6
sub14	24	male	right	9	8	4	5	0	7
sub15	49	male	right	14	10	12	6	9	6
sub16	37	male	right	10	6	0	6	-2	4
sub17	33	male	right	9	9	5	2	0	6
sub18	43	female	right	3	4	2	1	2	1
sub19	40	male	right	19	11	4	5	1	5
sub20	31	male	right	9	9	11	1	1	5
sub21	39	male	right	10	9	11	1	0	6
sub22	52	female	right	8	4	9	3	3	4
sub23	28	male	right	12	12	6	3	0	6
sub24	32	female	right	10	5	0	1	0	4
sub25	28	male	right	9	10	10	1	10	2
sub28	46	female	right	7	8	4	1	5	1
sub29	31	female	right	10	10	6	5	3	5
sub30	24	male	right	15	6	0	6	2	6
sub31	52	male	right	14	10	8	6	3	7
sub34	30	female	right	0	-3	0	2	1	2
sub35	37	female	right	10	7	3	6	2	6
