# Supplementary material for: Do interoception and attending to the upper limbs affect body ownership and body representation in the grasp illusion?
Source: PLoS One. 2021 Nov 17;16(11):e0259988. doi: 10.1371/journal.pone.0259988 (PMC8598028; doi:10.1371/journal.pone.0259988)
Supplement: S1 File — Directory structure with all data, code and generated outputs for the present study. Please refer to the README.md file for details. (ZIP) [file pone.0259988.s001.zip › interoception_awareness_grasp_illusion_data_code_results/data/exp1/SUB01/SUB01_log.txt]

-----------------------------
ATTENTION GRASP ILLUSION EXP2
-----------------------------

2017-11-30 11:58:38

Starting study setup.
	Creating:
		/home/neura/Desktop/graspAttentionData/SUB01/SUB01_log.txt
		/home/neura/Desktop/graspAttentionData/SUB01/SUB01_summary.txt
		/home/neura/Desktop/graspAttentionData/SUB01/SUB01_data.txt
	Writing experiment summary.
Finished study setup.

-----------------------------
ATTENTION GRASP ILLUSION EXP2
-----------------------------

2017-11-30 12:06:27

Starting study setup.
	Creating:
		/home/neura/Desktop/graspAttentionData/SUB01/SUB01_log.txt
		/home/neura/Desktop/graspAttentionData/SUB01/SUB01_summary.txt
		/home/neura/Desktop/graspAttentionData/SUB01/SUB01_data.txt
	Writing experiment summary.
Finished study setup.

-----
grasp
-----
***** 12cm *****
Video played for 3 min.
Perceived spacing - vertical: 12cm
Subject selected: J
Subject answer = 13.0 left above
Subject answer = -13
CHART:
	a = 19
	b = 14
	c = 20
	d = 3
	e = 12
	f = 17
	g = 8
	h = 11
	i = 1
	j = 13
	k = 0
	l = 4
	m = 18
	n = 5
	o = 10
	p = 2
	q = 6
	r = 16
	s = 15
	t = 9
	u = 7

Perceived ownership: 12cm
	neither agree or disagree
-----------------------------
ATTENTION GRASP ILLUSION EXP2
-----------------------------

2017-12-14 14:38:50

Starting study setup.
	Creating:
		/home/neura/Desktop/graspAttentionData/SUB01/SUB01_log.txt
		/home/neura/Desktop/graspAttentionData/SUB01/SUB01_summary.txt
		/home/neura/Desktop/graspAttentionData/SUB01/SUB01_data.txt
	Writing experiment summary.
Finished study setup.

--------
no grasp
--------
***** 12cm *****
Video played for 3 min.
Perceived spacing - vertical: 12cm
Subject selected: K
Subject answer = 15.0 left above
Subject answer = -15
CHART:
	a = 7
	b = 13
	c = 8
	d = 19
	e = 5
	f = 4
	g = 17
	h = 16
	i = 18
	j = 3
	k = 15
	l = 1
	m = 11
	n = 14
	o = 2
	p = 10
	q = 20
	r = 9
	s = 12
	t = 6
	u = 0
