# Supplementary material for: Do interoception and attending to the upper limbs affect body ownership and body representation in the grasp illusion?
Source: PLoS One. 2021 Nov 17;16(11):e0259988. doi: 10.1371/journal.pone.0259988 (PMC8598028; doi:10.1371/journal.pone.0259988)
Supplement: S1 File — Directory structure with all data, code and generated outputs for the present study. Please refer to the README.md file for details. (ZIP) [file pone.0259988.s001.zip › interoception_awareness_grasp_illusion_data_code_results/data/exp1/SUB02/SUB02_log.txt]

-----------------------------
ATTENTION GRASP ILLUSION EXP2
-----------------------------

2017-12-07 10:12:35

Starting study setup.
	Creating:
		/home/neura/Desktop/graspAttentionData/SUB02/SUB02_log.txt
		/home/neura/Desktop/graspAttentionData/SUB02/SUB02_summary.txt
		/home/neura/Desktop/graspAttentionData/SUB02/SUB02_data.txt
	Writing experiment summary.
Finished study setup.

--------
no grasp
--------
***** 12cm *****
Video played for 3 min.
Perceived spacing - vertical: 12cm
Subject selected: P
Subject answer = 14.0 left above
Subject answer = -14
CHART:
	a = 15
	b = 18
	c = 9
	d = 2
	e = 0
	f = 13
	g = 16
	h = 6
	i = 7
	j = 17
	k = 11
	l = 1
	m = 4
	n = 5
	o = 20
	p = 14
	q = 10
	r = 3
	s = 19
	t = 8
	u = 12

-----------------------------
ATTENTION GRASP ILLUSION EXP2
-----------------------------

2017-12-14 10:24:48

Starting study setup.
	Creating:
		/home/neura/Desktop/graspAttentionData/SUB02/SUB02_log.txt
		/home/neura/Desktop/graspAttentionData/SUB02/SUB02_summary.txt
		/home/neura/Desktop/graspAttentionData/SUB02/SUB02_data.txt
	Writing experiment summary.
Finished study setup.

-----
grasp
-----
***** 12cm *****
Video played for 3 min.
Perceived spacing - vertical: 12cm
Subject selected: L
Subject answer = 8.0 left above
Subject answer = -8
CHART:
	a = 17
	b = 14
	c = 18
	d = 12
	e = 6
	f = 9
	g = 11
	h = 7
	i = 0
	j = 19
	k = 15
	l = 8
	m = 3
	n = 20
	o = 16
	p = 4
	q = 10
	r = 1
	s = 5
	t = 13
	u = 2

Perceived ownership: 12cm
	strongly disagree
