# Supplementary material for: Do interoception and attending to the upper limbs affect body ownership and body representation in the grasp illusion?
Source: PLoS One. 2021 Nov 17;16(11):e0259988. doi: 10.1371/journal.pone.0259988 (PMC8598028; doi:10.1371/journal.pone.0259988)
Supplement: S1 File — Directory structure with all data, code and generated outputs for the present study. Please refer to the README.md file for details. (ZIP) [file pone.0259988.s001.zip › interoception_awareness_grasp_illusion_data_code_results/data/exp1/SUB03/SUB03_log.txt]

-----------------------------
ATTENTION GRASP ILLUSION EXP2
-----------------------------

2017-12-07 10:34:00

Starting study setup.
	Creating:
		/home/neura/Desktop/graspAttentionData/SUB03/SUB03_log.txt
		/home/neura/Desktop/graspAttentionData/SUB03/SUB03_summary.txt
		/home/neura/Desktop/graspAttentionData/SUB03/SUB03_data.txt
	Writing experiment summary.
Finished study setup.

-----------------------------
ATTENTION GRASP ILLUSION EXP2
-----------------------------

2017-12-07 11:59:42

Starting study setup.
	Creating:
		/home/neura/Desktop/graspAttentionData/SUB03/SUB03_log.txt
		/home/neura/Desktop/graspAttentionData/SUB03/SUB03_summary.txt
		/home/neura/Desktop/graspAttentionData/SUB03/SUB03_data.txt
	Writing experiment summary.
Finished study setup.

-----
grasp
-----
***** 12cm *****
Video played for 3 min.
Perceived spacing - vertical: 12cm
Subject selected: B
Subject answer = 4.0 left above
Subject answer = -4
CHART:
	a = 3
	b = 4
	c = 2
	d = 19
	e = 0
	f = 6
	g = 9
	h = 18
	i = 16
	j = 11
	k = 5
	l = 1
	m = 8
	n = 17
	o = 15
	p = 7
	q = 13
	r = 12
	s = 14
	t = 10
	u = 20

Perceived ownership: 12cm
	somewhat agree
-----------------------------
ATTENTION GRASP ILLUSION EXP2
-----------------------------

2017-12-18 09:59:14

Starting study setup.
	Creating:
		/home/neura/Desktop/graspAttentionData/SUB03/SUB03_log.txt
		/home/neura/Desktop/graspAttentionData/SUB03/SUB03_summary.txt
		/home/neura/Desktop/graspAttentionData/SUB03/SUB03_data.txt
	Writing experiment summary.
Finished study setup.

-----------------------------
ATTENTION GRASP ILLUSION EXP2
-----------------------------

2017-12-18 15:23:13

Starting study setup.
	Creating:
		/home/neura/Desktop/graspAttentionData/SUB03/SUB03_log.txt
		/home/neura/Desktop/graspAttentionData/SUB03/SUB03_summary.txt
		/home/neura/Desktop/graspAttentionData/SUB03/SUB03_data.txt
	Writing experiment summary.
Finished study setup.

--------
no grasp
--------
***** 12cm *****
Video played for 3 min.
Perceived spacing - vertical: 12cm
Subject selected: I
Subject answer = 4.0 left above
Subject answer = -4
CHART:
	a = 5
	b = 15
	c = 6
	d = 19
	e = 14
	f = 12
	g = 9
	h = 17
	i = 4
	j = 16
	k = 2
	l = 11
	m = 7
	n = 3
	o = 1
	p = 10
	q = 18
	r = 8
	s = 13
	t = 0
	u = 20
