# Supplementary material for: Do interoception and attending to the upper limbs affect body ownership and body representation in the grasp illusion?
Source: PLoS One. 2021 Nov 17;16(11):e0259988. doi: 10.1371/journal.pone.0259988 (PMC8598028; doi:10.1371/journal.pone.0259988)
Supplement: S1 File — Directory structure with all data, code and generated outputs for the present study. Please refer to the README.md file for details. (ZIP) [file pone.0259988.s001.zip › interoception_awareness_grasp_illusion_data_code_results/data/exp1/SUB04/SUB04_data.txt]

BLOCK: NO GRASP
TRIAL: 12CM
MEASURE_SPACING_12CM: -9
BLOCK: GRASP
TRIAL: 12CM
MEASURE_SPACING_12CM: -7
MEASURE_OWNERSHIP_12CM: 4
