# Supplementary material for: Do interoception and attending to the upper limbs affect body ownership and body representation in the grasp illusion?
Source: PLoS One. 2021 Nov 17;16(11):e0259988. doi: 10.1371/journal.pone.0259988 (PMC8598028; doi:10.1371/journal.pone.0259988)
Supplement: S1 File — Directory structure with all data, code and generated outputs for the present study. Please refer to the README.md file for details. (ZIP) [file pone.0259988.s001.zip › interoception_awareness_grasp_illusion_data_code_results/data/exp1/SUB04/SUB04_log.txt]

-----------------------------
ATTENTION GRASP ILLUSION EXP2
-----------------------------

2017-12-07 13:23:41

Starting study setup.
	Creating:
		/home/neura/Desktop/graspAttentionData/SUB04/SUB04_log.txt
		/home/neura/Desktop/graspAttentionData/SUB04/SUB04_summary.txt
		/home/neura/Desktop/graspAttentionData/SUB04/SUB04_data.txt
	Writing experiment summary.
Finished study setup.

--------
no grasp
--------
***** 12cm *****
Video played for 3 min.
Perceived spacing - vertical: 12cm
Subject selected: E
Subject answer = 9.0 left above
Subject answer = -9
CHART:
	a = 3
	b = 8
	c = 1
	d = 7
	e = 9
	f = 2
	g = 4
	h = 5
	i = 14
	j = 12
	k = 0
	l = 10
	m = 17
	n = 13
	o = 15
	p = 6
	q = 11
	r = 18
	s = 19
	t = 16
	u = 20

-----------------------------
ATTENTION GRASP ILLUSION EXP2
-----------------------------

2017-12-12 14:35:14

Starting study setup.
	Creating:
		/home/neura/Desktop/graspAttentionData/SUB04/SUB04_log.txt
		/home/neura/Desktop/graspAttentionData/SUB04/SUB04_summary.txt
		/home/neura/Desktop/graspAttentionData/SUB04/SUB04_data.txt
	Writing experiment summary.
Finished study setup.

-----------------------------
ATTENTION GRASP ILLUSION EXP2
-----------------------------

2017-12-15 14:30:45

Starting study setup.
	Creating:
		/home/neura/Desktop/graspAttentionData/SUB04/SUB04_log.txt
		/home/neura/Desktop/graspAttentionData/SUB04/SUB04_summary.txt
		/home/neura/Desktop/graspAttentionData/SUB04/SUB04_data.txt
	Writing experiment summary.
Finished study setup.

-----
grasp
-----
***** 12cm *****
Video played for 3 min.
Perceived spacing - vertical: 12cm
Subject selected: J
Subject answer = 7.0 left above
Subject answer = -7
CHART:
	a = 15
	b = 20
	c = 12
	d = 3
	e = 16
	f = 11
	g = 14
	h = 19
	i = 0
	j = 7
	k = 18
	l = 17
	m = 5
	n = 6
	o = 8
	p = 1
	q = 10
	r = 9
	s = 13
	t = 4
	u = 2

Perceived ownership: 12cm
	somewhat agree
