# Supplementary material for: Do interoception and attending to the upper limbs affect body ownership and body representation in the grasp illusion?
Source: PLoS One. 2021 Nov 17;16(11):e0259988. doi: 10.1371/journal.pone.0259988 (PMC8598028; doi:10.1371/journal.pone.0259988)
Supplement: S1 File — Directory structure with all data, code and generated outputs for the present study. Please refer to the README.md file for details. (ZIP) [file pone.0259988.s001.zip › interoception_awareness_grasp_illusion_data_code_results/data/exp1/SUB05/SUB05_log.txt]

-----------------------------
ATTENTION GRASP ILLUSION EXP2
-----------------------------

2017-12-07 14:53:50

Starting study setup.
	Creating:
		/home/neura/Desktop/graspAttentionData/SUB05/SUB05_log.txt
		/home/neura/Desktop/graspAttentionData/SUB05/SUB05_summary.txt
		/home/neura/Desktop/graspAttentionData/SUB05/SUB05_data.txt
	Writing experiment summary.
Finished study setup.

-----
grasp
-----
***** 12cm *****
Video played for 3 min.
Perceived spacing - vertical: 12cm
Subject selected: N
Subject answer = 10.0 left above
Subject answer = -10
CHART:
	a = 2
	b = 19
	c = 11
	d = 20
	e = 8
	f = 5
	g = 6
	h = 12
	i = 15
	j = 4
	k = 17
	l = 14
	m = 0
	n = 10
	o = 7
	p = 13
	q = 9
	r = 1
	s = 16
	t = 18
	u = 3

Perceived ownership: 12cm
	somewhat disagree
-----------------------------
ATTENTION GRASP ILLUSION EXP2
-----------------------------

2017-12-13 09:48:42

Starting study setup.
	Creating:
		/home/neura/Desktop/graspAttentionData/SUB05/SUB05_log.txt
		/home/neura/Desktop/graspAttentionData/SUB05/SUB05_summary.txt
		/home/neura/Desktop/graspAttentionData/SUB05/SUB05_data.txt
	Writing experiment summary.
Finished study setup.

--------
no grasp
--------
***** 12cm *****
Video played for 3 min.
Perceived spacing - vertical: 12cm
Subject selected: Q
Subject answer = 10.0 left above
Subject answer = -10
CHART:
	a = 0
	b = 3
	c = 20
	d = 13
	e = 1
	f = 4
	g = 12
	h = 8
	i = 17
	j = 11
	k = 7
	l = 6
	m = 14
	n = 15
	o = 5
	p = 18
	q = 10
	r = 16
	s = 9
	t = 2
	u = 19
