# Supplementary material for: Do interoception and attending to the upper limbs affect body ownership and body representation in the grasp illusion?
Source: PLoS One. 2021 Nov 17;16(11):e0259988. doi: 10.1371/journal.pone.0259988 (PMC8598028; doi:10.1371/journal.pone.0259988)
Supplement: S1 File — Directory structure with all data, code and generated outputs for the present study. Please refer to the README.md file for details. (ZIP) [file pone.0259988.s001.zip › interoception_awareness_grasp_illusion_data_code_results/data/exp1/SUB06/SUB06_log.txt]

-----------------------------
ATTENTION GRASP ILLUSION EXP2
-----------------------------

2017-12-08 10:27:08

Starting study setup.
	Creating:
		/home/neura/Desktop/graspAttentionData/SUB06/SUB06_log.txt
		/home/neura/Desktop/graspAttentionData/SUB06/SUB06_summary.txt
		/home/neura/Desktop/graspAttentionData/SUB06/SUB06_data.txt
	Writing experiment summary.
Finished study setup.

-----
grasp
-----
***** 12cm *****
Video played for 3 min.
Perceived spacing - vertical: 12cm
Subject selected: D
Subject answer = 0 together
Subject answer = 0
CHART:
	a = 17
	b = 12
	c = 7
	d = 0
	e = 8
	f = 19
	g = 11
	h = 13
	i = 9
	j = 2
	k = 6
	l = 20
	m = 1
	n = 14
	o = 15
	p = 4
	q = 3
	r = 5
	s = 16
	t = 10
	u = 18

Perceived ownership: 12cm
	agree
-----------------------------
ATTENTION GRASP ILLUSION EXP2
-----------------------------

2017-12-12 10:41:33

Starting study setup.
	Creating:
		/home/neura/Desktop/graspAttentionData/SUB06/SUB06_log.txt
		/home/neura/Desktop/graspAttentionData/SUB06/SUB06_summary.txt
		/home/neura/Desktop/graspAttentionData/SUB06/SUB06_data.txt
	Writing experiment summary.
Finished study setup.

--------
no grasp
--------
***** 12cm *****
Video played for 3 min.
Perceived spacing - vertical: 12cm
Subject selected: M
Subject answer = 17.0 left above
Subject answer = -17
CHART:
	a = 3
	b = 0
	c = 19
	d = 5
	e = 11
	f = 6
	g = 10
	h = 9
	i = 20
	j = 8
	k = 14
	l = 4
	m = 17
	n = 18
	o = 13
	p = 7
	q = 12
	r = 16
	s = 1
	t = 2
	u = 15
