# Supplementary material for: Do interoception and attending to the upper limbs affect body ownership and body representation in the grasp illusion?
Source: PLoS One. 2021 Nov 17;16(11):e0259988. doi: 10.1371/journal.pone.0259988 (PMC8598028; doi:10.1371/journal.pone.0259988)
Supplement: S1 File — Directory structure with all data, code and generated outputs for the present study. Please refer to the README.md file for details. (ZIP) [file pone.0259988.s001.zip › interoception_awareness_grasp_illusion_data_code_results/data/exp1/SUB07/SUB07_log.txt]

-----------------------------
ATTENTION GRASP ILLUSION EXP2
-----------------------------

2017-12-12 08:57:24

Starting study setup.
	Creating:
		/home/neura/Desktop/graspAttentionData/SUB07/SUB07_log.txt
		/home/neura/Desktop/graspAttentionData/SUB07/SUB07_summary.txt
		/home/neura/Desktop/graspAttentionData/SUB07/SUB07_data.txt
	Writing experiment summary.
Finished study setup.

-----
grasp
-----
***** 12cm *****
Video played for 3 min.
Perceived spacing - vertical: 12cm
Subject selected: B
Subject answer = 1.0 left above
Subject answer = -1
CHART:
	a = 7
	b = 1
	c = 6
	d = 4
	e = 10
	f = 8
	g = 12
	h = 11
	i = 14
	j = 17
	k = 18
	l = 13
	m = 5
	n = 3
	o = 0
	p = 20
	q = 19
	r = 9
	s = 16
	t = 2
	u = 15

Perceived ownership: 12cm
	agree
-----------------------------
ATTENTION GRASP ILLUSION EXP2
-----------------------------

2017-12-14 10:46:19

Starting study setup.
	Creating:
		/home/neura/Desktop/graspAttentionData/SUB07/SUB07_log.txt
		/home/neura/Desktop/graspAttentionData/SUB07/SUB07_summary.txt
		/home/neura/Desktop/graspAttentionData/SUB07/SUB07_data.txt
	Writing experiment summary.
Finished study setup.

--------
no grasp
--------
***** 12cm *****
Video played for 3 min.
Perceived spacing - vertical: 12cm
Subject selected: R
Subject answer = 7.0 left above
Subject answer = -7
CHART:
	a = 13
	b = 12
	c = 14
	d = 2
	e = 18
	f = 1
	g = 17
	h = 20
	i = 4
	j = 8
	k = 5
	l = 6
	m = 11
	n = 9
	o = 19
	p = 10
	q = 0
	r = 7
	s = 3
	t = 15
	u = 16
