# Supplementary material for: Do interoception and attending to the upper limbs affect body ownership and body representation in the grasp illusion?
Source: PLoS One. 2021 Nov 17;16(11):e0259988. doi: 10.1371/journal.pone.0259988 (PMC8598028; doi:10.1371/journal.pone.0259988)
Supplement: S1 File — Directory structure with all data, code and generated outputs for the present study. Please refer to the README.md file for details. (ZIP) [file pone.0259988.s001.zip › interoception_awareness_grasp_illusion_data_code_results/data/exp1/SUB08/SUB08_log.txt]

-----------------------------
ATTENTION GRASP ILLUSION EXP2
-----------------------------

2017-12-12 10:19:00

Starting study setup.
	Creating:
		/home/neura/Desktop/graspAttentionData/SUB08/SUB08_log.txt
		/home/neura/Desktop/graspAttentionData/SUB08/SUB08_summary.txt
		/home/neura/Desktop/graspAttentionData/SUB08/SUB08_data.txt
	Writing experiment summary.
Finished study setup.

--------
no grasp
--------
***** 12cm *****
Video played for 3 min.
Perceived spacing - vertical: 12cm
Subject selected: M
Subject answer = 12.0 left above
Subject answer = -12
CHART:
	a = 15
	b = 6
	c = 7
	d = 13
	e = 17
	f = 18
	g = 4
	h = 16
	i = 14
	j = 19
	k = 20
	l = 10
	m = 12
	n = 5
	o = 9
	p = 1
	q = 8
	r = 0
	s = 3
	t = 11
	u = 2

-----------------------------
ATTENTION GRASP ILLUSION EXP2
-----------------------------

2017-12-13 11:38:47

Starting study setup.
	Creating:
		/home/neura/Desktop/graspAttentionData/SUB08/SUB08_log.txt
		/home/neura/Desktop/graspAttentionData/SUB08/SUB08_summary.txt
		/home/neura/Desktop/graspAttentionData/SUB08/SUB08_data.txt
	Writing experiment summary.
Finished study setup.

-----
grasp
-----
***** 12cm *****
Video played for 3 min.
Perceived spacing - vertical: 12cm
Subject selected: S
Subject answer = 10.0 left above
Subject answer = -10
CHART:
	a = 20
	b = 9
	c = 8
	d = 1
	e = 17
	f = 3
	g = 15
	h = 5
	i = 4
	j = 11
	k = 0
	l = 16
	m = 6
	n = 7
	o = 14
	p = 12
	q = 19
	r = 2
	s = 10
	t = 13
	u = 18

Perceived ownership: 12cm
	strongly disagree
-----------------------------
ATTENTION GRASP ILLUSION EXP2
-----------------------------

2017-12-13 13:40:14

Starting study setup.
	Creating:
		/home/neura/Desktop/graspAttentionData/SUB08/SUB08_log.txt
		/home/neura/Desktop/graspAttentionData/SUB08/SUB08_summary.txt
		/home/neura/Desktop/graspAttentionData/SUB08/SUB08_data.txt
	Writing experiment summary.
Finished study setup.
