# Supplementary material for: Do interoception and attending to the upper limbs affect body ownership and body representation in the grasp illusion?
Source: PLoS One. 2021 Nov 17;16(11):e0259988. doi: 10.1371/journal.pone.0259988 (PMC8598028; doi:10.1371/journal.pone.0259988)
Supplement: S1 File — Directory structure with all data, code and generated outputs for the present study. Please refer to the README.md file for details. (ZIP) [file pone.0259988.s001.zip › interoception_awareness_grasp_illusion_data_code_results/data/exp1/SUB09/SUB09_log.txt]

-----------------------------
ATTENTION GRASP ILLUSION EXP2
-----------------------------

2017-12-12 13:55:21

Starting study setup.
	Creating:
		/home/neura/Desktop/graspAttentionData/SUB09/SUB09_log.txt
		/home/neura/Desktop/graspAttentionData/SUB09/SUB09_summary.txt
		/home/neura/Desktop/graspAttentionData/SUB09/SUB09_data.txt
	Writing experiment summary.
Finished study setup.

-----------------------------
ATTENTION GRASP ILLUSION EXP2
-----------------------------

2017-12-13 10:04:17

Starting study setup.
	Creating:
		/home/neura/Desktop/graspAttentionData/SUB09/SUB09_log.txt
		/home/neura/Desktop/graspAttentionData/SUB09/SUB09_summary.txt
		/home/neura/Desktop/graspAttentionData/SUB09/SUB09_data.txt
	Writing experiment summary.
Finished study setup.

--------
no grasp
--------
***** 12cm *****
Video played for 3 min.
Perceived spacing - vertical: 12cm
Subject selected: H
Subject answer = 13.0 left above
Subject answer = -13
CHART:
	a = 17
	b = 4
	c = 12
	d = 8
	e = 16
	f = 18
	g = 20
	h = 13
	i = 0
	j = 1
	k = 10
	l = 2
	m = 11
	n = 3
	o = 5
	p = 9
	q = 15
	r = 14
	s = 7
	t = 19
	u = 6

-----------------------------
ATTENTION GRASP ILLUSION EXP2
-----------------------------

2017-12-15 09:28:55

Starting study setup.
	Creating:
		/home/neura/Desktop/graspAttentionData/SUB09/SUB09_log.txt
		/home/neura/Desktop/graspAttentionData/SUB09/SUB09_summary.txt
		/home/neura/Desktop/graspAttentionData/SUB09/SUB09_data.txt
	Writing experiment summary.
Finished study setup.

-----------------------------
ATTENTION GRASP ILLUSION EXP2
-----------------------------

2017-12-15 09:51:43

Starting study setup.
	Creating:
		/home/neura/Desktop/graspAttentionData/SUB09/SUB09_log.txt
		/home/neura/Desktop/graspAttentionData/SUB09/SUB09_summary.txt
		/home/neura/Desktop/graspAttentionData/SUB09/SUB09_data.txt
	Writing experiment summary.
Finished study setup.

-----
grasp
-----
***** 12cm *****
Video played for 3 min.
Perceived spacing - vertical: 12cm
Subject selected: Q
Subject answer = 10.0 left above
Subject answer = -10
CHART:
	a = 0
	b = 15
	c = 12
	d = 20
	e = 1
	f = 3
	g = 9
	h = 19
	i = 6
	j = 2
	k = 17
	l = 5
	m = 16
	n = 13
	o = 4
	p = 11
	q = 10
	r = 7
	s = 8
	t = 18
	u = 14

Perceived ownership: 12cm
	strongly disagree
