# Supplementary material for: Do interoception and attending to the upper limbs affect body ownership and body representation in the grasp illusion?
Source: PLoS One. 2021 Nov 17;16(11):e0259988. doi: 10.1371/journal.pone.0259988 (PMC8598028; doi:10.1371/journal.pone.0259988)
Supplement: S1 File — Directory structure with all data, code and generated outputs for the present study. Please refer to the README.md file for details. (ZIP) [file pone.0259988.s001.zip › interoception_awareness_grasp_illusion_data_code_results/data/exp1/SUB10/SUB10_log.txt]

-----------------------------
ATTENTION GRASP ILLUSION EXP2
-----------------------------

2017-12-12 14:57:53

Starting study setup.
	Creating:
		/home/neura/Desktop/graspAttentionData/SUB10/SUB10_log.txt
		/home/neura/Desktop/graspAttentionData/SUB10/SUB10_summary.txt
		/home/neura/Desktop/graspAttentionData/SUB10/SUB10_data.txt
	Writing experiment summary.
Finished study setup.

-----------------------------
ATTENTION GRASP ILLUSION EXP2
-----------------------------

2017-12-13 09:29:05

Starting study setup.
	Creating:
		/home/neura/Desktop/graspAttentionData/SUB10/SUB10_log.txt
		/home/neura/Desktop/graspAttentionData/SUB10/SUB10_summary.txt
		/home/neura/Desktop/graspAttentionData/SUB10/SUB10_data.txt
	Writing experiment summary.
Finished study setup.

-----
grasp
-----
***** 12cm *****
Video played for 3 min.
Perceived spacing - vertical: 12cm
Subject selected: M
Subject answer = 8.0 left above
Subject answer = -8
CHART:
	a = 18
	b = 3
	c = 14
	d = 19
	e = 7
	f = 9
	g = 16
	h = 6
	i = 5
	j = 1
	k = 4
	l = 12
	m = 8
	n = 10
	o = 15
	p = 17
	q = 20
	r = 13
	s = 11
	t = 0
	u = 2

Perceived ownership: 12cm
	somewhat agree
-----------------------------
ATTENTION GRASP ILLUSION EXP2
-----------------------------

2017-12-15 09:33:10

Starting study setup.
	Creating:
		/home/neura/Desktop/graspAttentionData/SUB10/SUB10_log.txt
		/home/neura/Desktop/graspAttentionData/SUB10/SUB10_summary.txt
		/home/neura/Desktop/graspAttentionData/SUB10/SUB10_data.txt
	Writing experiment summary.
Finished study setup.

--------
no grasp
--------
***** 12cm *****
Video played for 3 min.
Perceived spacing - vertical: 12cm
Subject selected: E
Subject answer = 8.0 left above
Subject answer = -8
CHART:
	a = 0
	b = 7
	c = 13
	d = 20
	e = 8
	f = 18
	g = 10
	h = 2
	i = 16
	j = 15
	k = 5
	l = 17
	m = 11
	n = 1
	o = 14
	p = 9
	q = 19
	r = 3
	s = 4
	t = 12
	u = 6
