# Supplementary material for: Do interoception and attending to the upper limbs affect body ownership and body representation in the grasp illusion?
Source: PLoS One. 2021 Nov 17;16(11):e0259988. doi: 10.1371/journal.pone.0259988 (PMC8598028; doi:10.1371/journal.pone.0259988)
Supplement: S1 File — Directory structure with all data, code and generated outputs for the present study. Please refer to the README.md file for details. (ZIP) [file pone.0259988.s001.zip › interoception_awareness_grasp_illusion_data_code_results/data/exp1/SUB11/SUB11_log.txt]

-----------------------------
ATTENTION GRASP ILLUSION EXP2
-----------------------------

2017-12-15 10:48:15

Starting study setup.
	Creating:
		/home/neura/Desktop/graspAttentionData/SUB11/SUB11_log.txt
		/home/neura/Desktop/graspAttentionData/SUB11/SUB11_summary.txt
		/home/neura/Desktop/graspAttentionData/SUB11/SUB11_data.txt
	Writing experiment summary.
Finished study setup.

-----------------------------
ATTENTION GRASP ILLUSION EXP2
-----------------------------

2017-12-15 11:52:57

Starting study setup.
	Creating:
		/home/neura/Desktop/graspAttentionData/SUB11/SUB11_log.txt
		/home/neura/Desktop/graspAttentionData/SUB11/SUB11_summary.txt
		/home/neura/Desktop/graspAttentionData/SUB11/SUB11_data.txt
	Writing experiment summary.
Finished study setup.

-----
grasp
-----
***** 12cm *****
Video played for 3 min.
Perceived spacing - vertical: 12cm
Subject selected: D
Subject answer = 12.0 left above
Subject answer = -12
CHART:
	a = 10
	b = 13
	c = 17
	d = 12
	e = 5
	f = 0
	g = 18
	h = 2
	i = 1
	j = 9
	k = 4
	l = 8
	m = 15
	n = 19
	o = 16
	p = 11
	q = 7
	r = 14
	s = 3
	t = 6
	u = 20

Perceived ownership: 12cm
	disagree
-----------------------------
ATTENTION GRASP ILLUSION EXP2
-----------------------------

2017-12-18 10:48:31

Starting study setup.
	Creating:
		/home/neura/Desktop/graspAttentionData/SUB11/SUB11_log.txt
		/home/neura/Desktop/graspAttentionData/SUB11/SUB11_summary.txt
		/home/neura/Desktop/graspAttentionData/SUB11/SUB11_data.txt
	Writing experiment summary.
Finished study setup.

--------
no grasp
--------
***** 12cm *****
Video played for 3 min.
Perceived spacing - vertical: 12cm
Subject selected: N
Subject answer = 19.0 left above
Subject answer = -19
CHART:
	a = 3
	b = 2
	c = 14
	d = 13
	e = 15
	f = 6
	g = 11
	h = 0
	i = 16
	j = 7
	k = 12
	l = 4
	m = 5
	n = 19
	o = 1
	p = 17
	q = 8
	r = 10
	s = 18
	t = 20
	u = 9
