# Supplementary material for: Do interoception and attending to the upper limbs affect body ownership and body representation in the grasp illusion?
Source: PLoS One. 2021 Nov 17;16(11):e0259988. doi: 10.1371/journal.pone.0259988 (PMC8598028; doi:10.1371/journal.pone.0259988)
Supplement: S1 File — Directory structure with all data, code and generated outputs for the present study. Please refer to the README.md file for details. (ZIP) [file pone.0259988.s001.zip › interoception_awareness_grasp_illusion_data_code_results/data/exp1/SUB12/SUB12_log.txt]

-----------------------------
ATTENTION GRASP ILLUSION EXP2
-----------------------------

2017-12-13 14:04:27

Starting study setup.
	Creating:
		/home/neura/Desktop/graspAttentionData/SUB12/SUB12_log.txt
		/home/neura/Desktop/graspAttentionData/SUB12/SUB12_summary.txt
		/home/neura/Desktop/graspAttentionData/SUB12/SUB12_data.txt
	Writing experiment summary.
Finished study setup.

-----
grasp
-----
***** 12cm *****
Video played for 3 min.
Perceived spacing - vertical: 12cm
Subject selected: M
Subject answer = 19.0 left above
Subject answer = -19
CHART:
	a = 12
	b = 10
	c = 6
	d = 9
	e = 3
	f = 0
	g = 11
	h = 1
	i = 5
	j = 14
	k = 16
	l = 7
	m = 19
	n = 4
	o = 15
	p = 13
	q = 2
	r = 8
	s = 20
	t = 18
	u = 17

Perceived ownership: 12cm
	disagree
-----------------------------
ATTENTION GRASP ILLUSION EXP2
-----------------------------

2017-12-15 14:01:16

Starting study setup.
	Creating:
		/home/neura/Desktop/graspAttentionData/SUB12/SUB12_log.txt
		/home/neura/Desktop/graspAttentionData/SUB12/SUB12_summary.txt
		/home/neura/Desktop/graspAttentionData/SUB12/SUB12_data.txt
	Writing experiment summary.
Finished study setup.

-----------------------------
ATTENTION GRASP ILLUSION EXP2
-----------------------------

2017-12-15 15:23:13

Starting study setup.
	Creating:
		/home/neura/Desktop/graspAttentionData/SUB12/SUB12_log.txt
		/home/neura/Desktop/graspAttentionData/SUB12/SUB12_summary.txt
		/home/neura/Desktop/graspAttentionData/SUB12/SUB12_data.txt
	Writing experiment summary.
Finished study setup.

--------
no grasp
--------
***** 12cm *****
Video played for 3 min.
Perceived spacing - vertical: 12cm
Subject selected: S
Subject answer = 16.0 left above
Subject answer = -16
CHART:
	a = 5
	b = 11
	c = 1
	d = 7
	e = 8
	f = 2
	g = 3
	h = 6
	i = 15
	j = 14
	k = 18
	l = 17
	m = 0
	n = 12
	o = 19
	p = 9
	q = 13
	r = 10
	s = 16
	t = 20
	u = 4
