# Supplementary material for: Do interoception and attending to the upper limbs affect body ownership and body representation in the grasp illusion?
Source: PLoS One. 2021 Nov 17;16(11):e0259988. doi: 10.1371/journal.pone.0259988 (PMC8598028; doi:10.1371/journal.pone.0259988)
Supplement: S1 File — Directory structure with all data, code and generated outputs for the present study. Please refer to the README.md file for details. (ZIP) [file pone.0259988.s001.zip › interoception_awareness_grasp_illusion_data_code_results/data/exp1/SUB13/SUB13_log.txt]

-----------------------------
ATTENTION GRASP ILLUSION EXP2
-----------------------------

2017-12-13 14:18:41

Starting study setup.
	Creating:
		/home/neura/Desktop/graspAttentionData/SUB13/SUB13_log.txt
		/home/neura/Desktop/graspAttentionData/SUB13/SUB13_summary.txt
		/home/neura/Desktop/graspAttentionData/SUB13/SUB13_data.txt
	Writing experiment summary.
Finished study setup.

-----
grasp
-----
***** 12cm *****
Video played for 3 min.
Perceived spacing - vertical: 12cm
Subject selected: T
Subject answer = 7.0 left above
Subject answer = -7
CHART:
	a = 6
	b = 1
	c = 16
	d = 5
	e = 0
	f = 15
	g = 2
	h = 8
	i = 4
	j = 14
	k = 17
	l = 19
	m = 13
	n = 20
	o = 10
	p = 11
	q = 12
	r = 18
	s = 3
	t = 7
	u = 9

Perceived ownership: 12cm
	agree
-----------------------------
ATTENTION GRASP ILLUSION EXP2
-----------------------------

2017-12-15 10:15:22

Starting study setup.
	Creating:
		/home/neura/Desktop/graspAttentionData/SUB13/SUB13_log.txt
		/home/neura/Desktop/graspAttentionData/SUB13/SUB13_summary.txt
		/home/neura/Desktop/graspAttentionData/SUB13/SUB13_data.txt
	Writing experiment summary.
Finished study setup.

--------
no grasp
--------
***** 12cm *****
Video played for 3 min.
Perceived spacing - vertical: 12cm
Subject selected: P
Subject answer = 13.0 left above
Subject answer = -13
CHART:
	a = 14
	b = 9
	c = 20
	d = 18
	e = 1
	f = 2
	g = 19
	h = 12
	i = 0
	j = 7
	k = 11
	l = 8
	m = 4
	n = 6
	o = 5
	p = 13
	q = 15
	r = 17
	s = 10
	t = 16
	u = 3
