# Supplementary material for: Do interoception and attending to the upper limbs affect body ownership and body representation in the grasp illusion?
Source: PLoS One. 2021 Nov 17;16(11):e0259988. doi: 10.1371/journal.pone.0259988 (PMC8598028; doi:10.1371/journal.pone.0259988)
Supplement: S1 File — Directory structure with all data, code and generated outputs for the present study. Please refer to the README.md file for details. (ZIP) [file pone.0259988.s001.zip › interoception_awareness_grasp_illusion_data_code_results/data/exp1/SUB14/SUB14_log.txt]

-----------------------------
ATTENTION GRASP ILLUSION EXP2
-----------------------------

2017-12-13 14:47:20

Starting study setup.
	Creating:
		/home/neura/Desktop/graspAttentionData/SUB14/SUB14_log.txt
		/home/neura/Desktop/graspAttentionData/SUB14/SUB14_summary.txt
		/home/neura/Desktop/graspAttentionData/SUB14/SUB14_data.txt
	Writing experiment summary.
Finished study setup.

--------
no grasp
--------
***** 12cm *****
Video played for 3 min.
Perceived spacing - vertical: 12cm
Subject selected: C
Subject answer = 6.0 left above
Subject answer = -6
CHART:
	a = 18
	b = 9
	c = 6
	d = 19
	e = 2
	f = 0
	g = 7
	h = 15
	i = 1
	j = 14
	k = 4
	l = 16
	m = 3
	n = 12
	o = 13
	p = 5
	q = 17
	r = 8
	s = 11
	t = 10
	u = 20

-----------------------------
ATTENTION GRASP ILLUSION EXP2
-----------------------------

2017-12-18 11:34:12

Starting study setup.
	Creating:
		/home/neura/Desktop/graspAttentionData/SUB14/SUB14_log.txt
		/home/neura/Desktop/graspAttentionData/SUB14/SUB14_summary.txt
		/home/neura/Desktop/graspAttentionData/SUB14/SUB14_data.txt
	Writing experiment summary.
Finished study setup.

-----
grasp
-----
***** 12cm *****
Video played for 3 min.
Perceived spacing - vertical: 12cm
Subject selected: E
Subject answer = 3.0 left above
Subject answer = -3
CHART:
	a = 12
	b = 8
	c = 0
	d = 1
	e = 3
	f = 5
	g = 10
	h = 7
	i = 19
	j = 6
	k = 2
	l = 17
	m = 9
	n = 14
	o = 20
	p = 13
	q = 11
	r = 4
	s = 16
	t = 15
	u = 18

Perceived ownership: 12cm
	agree
