# Supplementary material for: Do interoception and attending to the upper limbs affect body ownership and body representation in the grasp illusion?
Source: PLoS One. 2021 Nov 17;16(11):e0259988. doi: 10.1371/journal.pone.0259988 (PMC8598028; doi:10.1371/journal.pone.0259988)
Supplement: S1 File — Directory structure with all data, code and generated outputs for the present study. Please refer to the README.md file for details. (ZIP) [file pone.0259988.s001.zip › interoception_awareness_grasp_illusion_data_code_results/data/exp1/SUB15/SUB15_log.txt]

-----------------------------
ATTENTION GRASP ILLUSION EXP2
-----------------------------

2017-12-13 15:17:50

Starting study setup.
	Creating:
		/home/neura/Desktop/graspAttentionData/SUB15/SUB15_log.txt
		/home/neura/Desktop/graspAttentionData/SUB15/SUB15_summary.txt
		/home/neura/Desktop/graspAttentionData/SUB15/SUB15_data.txt
	Writing experiment summary.
Finished study setup.

--------
no grasp
--------
***** 12cm *****
Video played for 3 min.
Perceived spacing - vertical: 12cm
Subject selected: C
Subject answer = 14.0 left above
Subject answer = -14
CHART:
	a = 1
	b = 13
	c = 14
	d = 16
	e = 19
	f = 3
	g = 17
	h = 18
	i = 6
	j = 12
	k = 11
	l = 4
	m = 8
	n = 10
	o = 5
	p = 2
	q = 0
	r = 9
	s = 15
	t = 20
	u = 7

-----------------------------
ATTENTION GRASP ILLUSION EXP2
-----------------------------

2017-12-15 11:04:46

Starting study setup.
	Creating:
		/home/neura/Desktop/graspAttentionData/SUB15/SUB15_log.txt
		/home/neura/Desktop/graspAttentionData/SUB15/SUB15_summary.txt
		/home/neura/Desktop/graspAttentionData/SUB15/SUB15_data.txt
	Writing experiment summary.
Finished study setup.

-----
grasp
-----
***** 12cm *****
Video played for 3 min.
Perceived spacing - vertical: 12cm
Subject selected: L
Subject answer = 9.0 left above
Subject answer = -9
CHART:
	a = 16
	b = 7
	c = 18
	d = 6
	e = 8
	f = 19
	g = 2
	h = 0
	i = 14
	j = 13
	k = 20
	l = 9
	m = 15
	n = 11
	o = 5
	p = 3
	q = 17
	r = 4
	s = 1
	t = 10
	u = 12

Perceived ownership: 12cm
	disagree
