# Supplementary material for: Do interoception and attending to the upper limbs affect body ownership and body representation in the grasp illusion?
Source: PLoS One. 2021 Nov 17;16(11):e0259988. doi: 10.1371/journal.pone.0259988 (PMC8598028; doi:10.1371/journal.pone.0259988)
Supplement: S1 File — Directory structure with all data, code and generated outputs for the present study. Please refer to the README.md file for details. (ZIP) [file pone.0259988.s001.zip › interoception_awareness_grasp_illusion_data_code_results/data/exp1/SUB16/SUB16_log.txt]

-----------------------------
ATTENTION GRASP ILLUSION EXP2
-----------------------------

2017-12-14 11:03:10

Starting study setup.
	Creating:
		/home/neura/Desktop/graspAttentionData/SUB16/SUB16_log.txt
		/home/neura/Desktop/graspAttentionData/SUB16/SUB16_summary.txt
		/home/neura/Desktop/graspAttentionData/SUB16/SUB16_data.txt
	Writing experiment summary.
Finished study setup.

--------
no grasp
--------
***** 12cm *****
Video played for 3 min.
Perceived spacing - vertical: 12cm
Subject selected: P
Subject answer = 4.0 left above
Subject answer = -4
CHART:
	a = 5
	b = 11
	c = 18
	d = 9
	e = 6
	f = 16
	g = 19
	h = 12
	i = 7
	j = 0
	k = 20
	l = 13
	m = 2
	n = 10
	o = 3
	p = 4
	q = 14
	r = 15
	s = 17
	t = 1
	u = 8

-----------------------------
ATTENTION GRASP ILLUSION EXP2
-----------------------------

2017-12-18 11:50:14

Starting study setup.
	Creating:
		/home/neura/Desktop/graspAttentionData/SUB16/SUB16_log.txt
		/home/neura/Desktop/graspAttentionData/SUB16/SUB16_summary.txt
		/home/neura/Desktop/graspAttentionData/SUB16/SUB16_data.txt
	Writing experiment summary.
Finished study setup.

-----
grasp
-----
***** 12cm *****
Video played for 3 min.
Perceived spacing - vertical: 12cm
Subject selected: S
Subject answer = 0 together
Subject answer = 0
CHART:
	a = 15
	b = 5
	c = 19
	d = 7
	e = 4
	f = 6
	g = 9
	h = 17
	i = 13
	j = 8
	k = 1
	l = 11
	m = 2
	n = 18
	o = 12
	p = 14
	q = 20
	r = 16
	s = 0
	t = 10
	u = 3

Perceived ownership: 12cm
	strongly agree
