# Supplementary material for: Do interoception and attending to the upper limbs affect body ownership and body representation in the grasp illusion?
Source: PLoS One. 2021 Nov 17;16(11):e0259988. doi: 10.1371/journal.pone.0259988 (PMC8598028; doi:10.1371/journal.pone.0259988)
Supplement: S1 File — Directory structure with all data, code and generated outputs for the present study. Please refer to the README.md file for details. (ZIP) [file pone.0259988.s001.zip › interoception_awareness_grasp_illusion_data_code_results/data/exp1/SUB17/SUB17_log.txt]

-----------------------------
ATTENTION GRASP ILLUSION EXP2
-----------------------------

2017-12-14 14:01:44

Starting study setup.
	Creating:
		/home/neura/Desktop/graspAttentionData/SUB17/SUB17_log.txt
		/home/neura/Desktop/graspAttentionData/SUB17/SUB17_summary.txt
		/home/neura/Desktop/graspAttentionData/SUB17/SUB17_data.txt
	Writing experiment summary.
Finished study setup.

--------
no grasp
--------
***** 12cm *****
Video played for 3 min.
Perceived spacing - vertical: 12cm
Subject selected: K
Subject answer = 8.0 left above
Subject answer = -8
CHART:
	a = 14
	b = 5
	c = 12
	d = 18
	e = 1
	f = 11
	g = 10
	h = 17
	i = 6
	j = 4
	k = 8
	l = 7
	m = 0
	n = 19
	o = 9
	p = 15
	q = 2
	r = 16
	s = 3
	t = 13
	u = 20

-----------------------------
ATTENTION GRASP ILLUSION EXP2
-----------------------------

2017-12-20 10:47:09

Starting study setup.
	Creating:
		/home/neura/Desktop/graspAttentionData/SUB17/SUB17_log.txt
		/home/neura/Desktop/graspAttentionData/SUB17/SUB17_summary.txt
		/home/neura/Desktop/graspAttentionData/SUB17/SUB17_data.txt
	Writing experiment summary.
Finished study setup.

-----------------------------
ATTENTION GRASP ILLUSION EXP2
-----------------------------

2017-12-20 10:47:59

Starting study setup.
	Creating:
		/home/neura/Desktop/graspAttentionData/SUB17/SUB17_log.txt
		/home/neura/Desktop/graspAttentionData/SUB17/SUB17_summary.txt
		/home/neura/Desktop/graspAttentionData/SUB17/SUB17_data.txt
	Writing experiment summary.
Finished study setup.

-----
grasp
-----
***** 12cm *****
Video played for 3 min.
Perceived spacing - vertical: 12cm
Subject selected: T
Subject answer = 8.0 right above
Subject answer = 8
CHART:
	a = 10
	b = 2
	c = 11
	d = 14
	e = 20
	f = 0
	g = 7
	h = 6
	i = 9
	j = 16
	k = 12
	l = 18
	m = 5
	n = 15
	o = 19
	p = 1
	q = 3
	r = 4
	s = 17
	t = 8
	u = 13

Perceived ownership: 12cm
	agree
