# Supplementary material for: Do interoception and attending to the upper limbs affect body ownership and body representation in the grasp illusion?
Source: PLoS One. 2021 Nov 17;16(11):e0259988. doi: 10.1371/journal.pone.0259988 (PMC8598028; doi:10.1371/journal.pone.0259988)
Supplement: S1 File — Directory structure with all data, code and generated outputs for the present study. Please refer to the README.md file for details. (ZIP) [file pone.0259988.s001.zip › interoception_awareness_grasp_illusion_data_code_results/data/exp1/SUB18/SUB18_log.txt]

-----------------------------
ATTENTION GRASP ILLUSION EXP2
-----------------------------

2017-12-14 15:04:37

Starting study setup.
	Creating:
		/home/neura/Desktop/graspAttentionData/SUB18/SUB18_log.txt
		/home/neura/Desktop/graspAttentionData/SUB18/SUB18_summary.txt
		/home/neura/Desktop/graspAttentionData/SUB18/SUB18_data.txt
	Writing experiment summary.
Finished study setup.

-----
grasp
-----
***** 12cm *****
Video played for 3 min.
Perceived spacing - vertical: 12cm
Subject selected: E
Subject answer = 15.0 left above
Subject answer = -15
CHART:
	a = 17
	b = 19
	c = 20
	d = 1
	e = 15
	f = 9
	g = 16
	h = 2
	i = 7
	j = 10
	k = 8
	l = 13
	m = 14
	n = 12
	o = 5
	p = 11
	q = 6
	r = 4
	s = 3
	t = 18
	u = 0

Perceived ownership: 12cm
	disagree
-----------------------------
ATTENTION GRASP ILLUSION EXP2
-----------------------------

2017-12-20 16:19:03

Starting study setup.
	Creating:
		/home/neura/Desktop/graspAttentionData/SUB18/SUB18_log.txt
		/home/neura/Desktop/graspAttentionData/SUB18/SUB18_summary.txt
		/home/neura/Desktop/graspAttentionData/SUB18/SUB18_data.txt
	Writing experiment summary.
Finished study setup.

--------
no grasp
--------
***** 12cm *****
Video played for 3 min.
Perceived spacing - vertical: 12cm
Subject selected: J
Subject answer = 13.0 left above
Subject answer = -13
CHART:
	a = 16
	b = 12
	c = 10
	d = 15
	e = 14
	f = 1
	g = 17
	h = 0
	i = 18
	j = 13
	k = 5
	l = 2
	m = 11
	n = 4
	o = 8
	p = 7
	q = 9
	r = 6
	s = 20
	t = 3
	u = 19
