# Supplementary material for: Do interoception and attending to the upper limbs affect body ownership and body representation in the grasp illusion?
Source: PLoS One. 2021 Nov 17;16(11):e0259988. doi: 10.1371/journal.pone.0259988 (PMC8598028; doi:10.1371/journal.pone.0259988)
Supplement: S1 File — Directory structure with all data, code and generated outputs for the present study. Please refer to the README.md file for details. (ZIP) [file pone.0259988.s001.zip › interoception_awareness_grasp_illusion_data_code_results/data/exp1/SUB19/SUB19_log.txt]

-----------------------------
ATTENTION GRASP ILLUSION EXP2
-----------------------------

2017-12-15 14:59:48

Starting study setup.
	Creating:
		/home/neura/Desktop/graspAttentionData/SUB19/SUB19_log.txt
		/home/neura/Desktop/graspAttentionData/SUB19/SUB19_summary.txt
		/home/neura/Desktop/graspAttentionData/SUB19/SUB19_data.txt
	Writing experiment summary.
Finished study setup.

-----
grasp
-----
***** 12cm *****
Video played for 3 min.
Perceived spacing - vertical: 12cm
Subject selected: B
Subject answer = 3.0 left above
Subject answer = -3
CHART:
	a = 4
	b = 3
	c = 19
	d = 11
	e = 15
	f = 9
	g = 18
	h = 7
	i = 20
	j = 5
	k = 2
	l = 16
	m = 13
	n = 12
	o = 10
	p = 6
	q = 8
	r = 14
	s = 1
	t = 0
	u = 17

Perceived ownership: 12cm
	somewhat agree
-----------------------------
ATTENTION GRASP ILLUSION EXP2
-----------------------------

2017-12-18 09:10:52

Starting study setup.
	Creating:
		/home/neura/Desktop/graspAttentionData/SUB19/SUB19_log.txt
		/home/neura/Desktop/graspAttentionData/SUB19/SUB19_summary.txt
		/home/neura/Desktop/graspAttentionData/SUB19/SUB19_data.txt
	Writing experiment summary.
Finished study setup.

--------
no grasp
--------
***** 12cm *****
Video played for 3 min.
Perceived spacing - vertical: 12cm
Subject selected: U
Subject answer = 5.0 left above
Subject answer = -5
CHART:
	a = 6
	b = 16
	c = 9
	d = 15
	e = 0
	f = 12
	g = 17
	h = 4
	i = 1
	j = 2
	k = 8
	l = 13
	m = 7
	n = 18
	o = 19
	p = 3
	q = 14
	r = 11
	s = 20
	t = 10
	u = 5
