# Supplementary material for: Do interoception and attending to the upper limbs affect body ownership and body representation in the grasp illusion?
Source: PLoS One. 2021 Nov 17;16(11):e0259988. doi: 10.1371/journal.pone.0259988 (PMC8598028; doi:10.1371/journal.pone.0259988)
Supplement: S1 File — Directory structure with all data, code and generated outputs for the present study. Please refer to the README.md file for details. (ZIP) [file pone.0259988.s001.zip › interoception_awareness_grasp_illusion_data_code_results/data/exp1/SUB20/SUB20_log.txt]

-----------------------------
ATTENTION GRASP ILLUSION EXP2
-----------------------------

2017-12-15 15:33:32

Starting study setup.
	Creating:
		/home/neura/Desktop/graspAttentionData/SUB20/SUB20_log.txt
		/home/neura/Desktop/graspAttentionData/SUB20/SUB20_summary.txt
		/home/neura/Desktop/graspAttentionData/SUB20/SUB20_data.txt
	Writing experiment summary.
Finished study setup.

--------
no grasp
--------
***** 12cm *****
Video played for 3 min.
Perceived spacing - vertical: 12cm
Subject selected: P
Subject answer = 7.0 left above
Subject answer = -7
CHART:
	a = 17
	b = 11
	c = 18
	d = 6
	e = 1
	f = 5
	g = 19
	h = 9
	i = 4
	j = 8
	k = 0
	l = 2
	m = 20
	n = 13
	o = 16
	p = 7
	q = 10
	r = 3
	s = 15
	t = 12
	u = 14

-----------------------------
ATTENTION GRASP ILLUSION EXP2
-----------------------------

2017-12-18 09:24:41

Starting study setup.
	Creating:
		/home/neura/Desktop/graspAttentionData/SUB20/SUB20_log.txt
		/home/neura/Desktop/graspAttentionData/SUB20/SUB20_summary.txt
		/home/neura/Desktop/graspAttentionData/SUB20/SUB20_data.txt
	Writing experiment summary.
Finished study setup.

-----
grasp
-----
***** 12cm *****
Video played for 3 min.
Perceived spacing - vertical: 12cm
Subject selected: E
Subject answer = 4.0 left above
Subject answer = -4
CHART:
	a = 8
	b = 1
	c = 0
	d = 2
	e = 4
	f = 20
	g = 5
	h = 9
	i = 3
	j = 19
	k = 14
	l = 13
	m = 18
	n = 11
	o = 10
	p = 7
	q = 17
	r = 15
	s = 12
	t = 6
	u = 16

Perceived ownership: 12cm
	somewhat agree
