# Supplementary material for: Do interoception and attending to the upper limbs affect body ownership and body representation in the grasp illusion?
Source: PLoS One. 2021 Nov 17;16(11):e0259988. doi: 10.1371/journal.pone.0259988 (PMC8598028; doi:10.1371/journal.pone.0259988)
Supplement: S1 File — Directory structure with all data, code and generated outputs for the present study. Please refer to the README.md file for details. (ZIP) [file pone.0259988.s001.zip › interoception_awareness_grasp_illusion_data_code_results/data/exp1/SUB21/SUB21_log.txt]

-----------------------------
ATTENTION GRASP ILLUSION EXP2
-----------------------------

2017-12-18 10:31:15

Starting study setup.
	Creating:
		/home/neura/Desktop/graspAttentionData/SUB21/SUB21_log.txt
		/home/neura/Desktop/graspAttentionData/SUB21/SUB21_summary.txt
		/home/neura/Desktop/graspAttentionData/SUB21/SUB21_data.txt
	Writing experiment summary.
Finished study setup.

--------
no grasp
--------
***** 12cm *****
Video played for 3 min.
Perceived spacing - vertical: 12cm
Subject selected: E
Subject answer = 12.0 left above
Subject answer = -12
CHART:
	a = 15
	b = 5
	c = 11
	d = 6
	e = 12
	f = 19
	g = 4
	h = 7
	i = 17
	j = 2
	k = 18
	l = 0
	m = 20
	n = 13
	o = 16
	p = 1
	q = 10
	r = 9
	s = 14
	t = 3
	u = 8

-----------------------------
ATTENTION GRASP ILLUSION EXP2
-----------------------------

2017-12-20 13:34:26

Starting study setup.
	Creating:
		/home/neura/Desktop/graspAttentionData/SUB21/SUB21_log.txt
		/home/neura/Desktop/graspAttentionData/SUB21/SUB21_summary.txt
		/home/neura/Desktop/graspAttentionData/SUB21/SUB21_data.txt
	Writing experiment summary.
Finished study setup.

-----
grasp
-----
***** 12cm *****
Video played for 3 min.
Perceived spacing - vertical: 12cm
Subject selected: U
Subject answer = 8.0 left above
Subject answer = -8
CHART:
	a = 10
	b = 12
	c = 14
	d = 16
	e = 3
	f = 19
	g = 1
	h = 0
	i = 2
	j = 4
	k = 18
	l = 20
	m = 7
	n = 17
	o = 6
	p = 5
	q = 15
	r = 13
	s = 11
	t = 9
	u = 8

Perceived ownership: 12cm
	disagree
