# Supplementary material for: Do interoception and attending to the upper limbs affect body ownership and body representation in the grasp illusion?
Source: PLoS One. 2021 Nov 17;16(11):e0259988. doi: 10.1371/journal.pone.0259988 (PMC8598028; doi:10.1371/journal.pone.0259988)
Supplement: S1 File — Directory structure with all data, code and generated outputs for the present study. Please refer to the README.md file for details. (ZIP) [file pone.0259988.s001.zip › interoception_awareness_grasp_illusion_data_code_results/data/exp1/SUB22/SUB22_log.txt]

-----------------------------
ATTENTION GRASP ILLUSION EXP2
-----------------------------

2017-12-18 11:21:26

Starting study setup.
	Creating:
		/home/neura/Desktop/graspAttentionData/SUB22/SUB22_log.txt
		/home/neura/Desktop/graspAttentionData/SUB22/SUB22_summary.txt
		/home/neura/Desktop/graspAttentionData/SUB22/SUB22_data.txt
	Writing experiment summary.
Finished study setup.

--------
no grasp
--------
***** 12cm *****
Video played for 3 min.
Perceived spacing - vertical: 12cm
Subject selected: S
Subject answer = 14.0 left above
Subject answer = -14
CHART:
	a = 9
	b = 16
	c = 3
	d = 19
	e = 18
	f = 0
	g = 11
	h = 15
	i = 17
	j = 5
	k = 4
	l = 12
	m = 6
	n = 8
	o = 1
	p = 7
	q = 10
	r = 20
	s = 14
	t = 2
	u = 13

-----------------------------
ATTENTION GRASP ILLUSION EXP2
-----------------------------

2017-12-20 16:37:02

Starting study setup.
	Creating:
		/home/neura/Desktop/graspAttentionData/SUB22/SUB22_log.txt
		/home/neura/Desktop/graspAttentionData/SUB22/SUB22_summary.txt
		/home/neura/Desktop/graspAttentionData/SUB22/SUB22_data.txt
	Writing experiment summary.
Finished study setup.

-----
grasp
-----
***** 12cm *****
Video played for 3 min.
Perceived spacing - vertical: 12cm
Subject selected: J
Subject answer = 5.0 left above
Subject answer = -5
CHART:
	a = 14
	b = 9
	c = 6
	d = 0
	e = 4
	f = 12
	g = 8
	h = 1
	i = 20
	j = 5
	k = 18
	l = 17
	m = 16
	n = 15
	o = 10
	p = 3
	q = 7
	r = 19
	s = 2
	t = 13
	u = 11

Perceived ownership: 12cm
	somewhat agree
