# Supplementary material for: Do interoception and attending to the upper limbs affect body ownership and body representation in the grasp illusion?
Source: PLoS One. 2021 Nov 17;16(11):e0259988. doi: 10.1371/journal.pone.0259988 (PMC8598028; doi:10.1371/journal.pone.0259988)
Supplement: S1 File — Directory structure with all data, code and generated outputs for the present study. Please refer to the README.md file for details. (ZIP) [file pone.0259988.s001.zip › interoception_awareness_grasp_illusion_data_code_results/data/exp1/SUB23/SUB23_log.txt]

-----------------------------
ATTENTION GRASP ILLUSION EXP2
-----------------------------

2017-12-18 13:31:04

Starting study setup.
	Creating:
		/home/neura/Desktop/graspAttentionData/SUB23/SUB23_log.txt
		/home/neura/Desktop/graspAttentionData/SUB23/SUB23_summary.txt
		/home/neura/Desktop/graspAttentionData/SUB23/SUB23_data.txt
	Writing experiment summary.
Finished study setup.

--------
no grasp
--------
***** 12cm *****
Video played for 3 min.
Perceived spacing - vertical: 12cm
Subject selected: S
Subject answer = 10.0 left above
Subject answer = -10
CHART:
	a = 15
	b = 2
	c = 9
	d = 16
	e = 13
	f = 4
	g = 0
	h = 17
	i = 20
	j = 12
	k = 3
	l = 18
	m = 1
	n = 14
	o = 6
	p = 5
	q = 19
	r = 8
	s = 10
	t = 11
	u = 7

-----------------------------
ATTENTION GRASP ILLUSION EXP2
-----------------------------

2017-12-20 15:45:43

Starting study setup.
	Creating:
		/home/neura/Desktop/graspAttentionData/SUB23/SUB23_log.txt
		/home/neura/Desktop/graspAttentionData/SUB23/SUB23_summary.txt
		/home/neura/Desktop/graspAttentionData/SUB23/SUB23_data.txt
	Writing experiment summary.
Finished study setup.

-----
grasp
-----
***** 12cm *****
Video played for 3 min.
Perceived spacing - vertical: 12cm
Subject selected: N
Subject answer = 5.0 left above
Subject answer = -5
CHART:
	a = 3
	b = 13
	c = 14
	d = 10
	e = 0
	f = 17
	g = 2
	h = 1
	i = 4
	j = 18
	k = 6
	l = 9
	m = 11
	n = 5
	o = 20
	p = 16
	q = 15
	r = 12
	s = 19
	t = 7
	u = 8

Perceived ownership: 12cm
	neither agree or disagree
