# Supplementary material for: Do interoception and attending to the upper limbs affect body ownership and body representation in the grasp illusion?
Source: PLoS One. 2021 Nov 17;16(11):e0259988. doi: 10.1371/journal.pone.0259988 (PMC8598028; doi:10.1371/journal.pone.0259988)
Supplement: S1 File — Directory structure with all data, code and generated outputs for the present study. Please refer to the README.md file for details. (ZIP) [file pone.0259988.s001.zip › interoception_awareness_grasp_illusion_data_code_results/data/exp1/SUB24/SUB24_log.txt]

-----------------------------
ATTENTION GRASP ILLUSION EXP2
-----------------------------

2017-12-18 13:48:07

Starting study setup.
	Creating:
		/home/neura/Desktop/graspAttentionData/SUB24/SUB24_log.txt
		/home/neura/Desktop/graspAttentionData/SUB24/SUB24_summary.txt
		/home/neura/Desktop/graspAttentionData/SUB24/SUB24_data.txt
	Writing experiment summary.
Finished study setup.

-----
grasp
-----
***** 12cm *****
Video played for 3 min.
Perceived spacing - vertical: 12cm
Subject selected: U
Subject answer = 0 together
Subject answer = 0
CHART:
	a = 20
	b = 5
	c = 14
	d = 7
	e = 11
	f = 17
	g = 3
	h = 13
	i = 9
	j = 19
	k = 10
	l = 18
	m = 4
	n = 8
	o = 2
	p = 12
	q = 16
	r = 15
	s = 6
	t = 1
	u = 0

Perceived ownership: 12cm
	agree
-----------------------------
ATTENTION GRASP ILLUSION EXP2
-----------------------------

2017-12-20 13:56:19

Starting study setup.
	Creating:
		/home/neura/Desktop/graspAttentionData/SUB24/SUB24_log.txt
		/home/neura/Desktop/graspAttentionData/SUB24/SUB24_summary.txt
		/home/neura/Desktop/graspAttentionData/SUB24/SUB24_data.txt
	Writing experiment summary.
Finished study setup.

--------
no grasp
--------
***** 12cm *****
Video played for 3 min.
Perceived spacing - vertical: 12cm
Subject selected: K
Subject answer = 12.0 left above
Subject answer = -12
CHART:
	a = 13
	b = 14
	c = 10
	d = 20
	e = 9
	f = 17
	g = 8
	h = 11
	i = 19
	j = 4
	k = 12
	l = 0
	m = 1
	n = 6
	o = 15
	p = 2
	q = 7
	r = 18
	s = 16
	t = 5
	u = 3
