# Supplementary material for: Do interoception and attending to the upper limbs affect body ownership and body representation in the grasp illusion?
Source: PLoS One. 2021 Nov 17;16(11):e0259988. doi: 10.1371/journal.pone.0259988 (PMC8598028; doi:10.1371/journal.pone.0259988)
Supplement: S1 File — Directory structure with all data, code and generated outputs for the present study. Please refer to the README.md file for details. (ZIP) [file pone.0259988.s001.zip › interoception_awareness_grasp_illusion_data_code_results/data/exp1/SUB25/SUB25_log.txt]

-----------------------------
ATTENTION GRASP ILLUSION EXP2
-----------------------------

2017-12-18 14:26:22

Starting study setup.
	Creating:
		/home/neura/Desktop/graspAttentionData/SUB25/SUB25_log.txt
		/home/neura/Desktop/graspAttentionData/SUB25/SUB25_summary.txt
		/home/neura/Desktop/graspAttentionData/SUB25/SUB25_data.txt
	Writing experiment summary.
Finished study setup.

--------
no grasp
--------
***** 12cm *****
Video played for 3 min.
Perceived spacing - vertical: 12cm
Subject selected: Q
Subject answer = 8.0 left above
Subject answer = -8
CHART:
	a = 0
	b = 15
	c = 20
	d = 16
	e = 10
	f = 14
	g = 4
	h = 17
	i = 18
	j = 3
	k = 1
	l = 7
	m = 2
	n = 12
	o = 11
	p = 5
	q = 8
	r = 19
	s = 6
	t = 13
	u = 9

-----------------------------
ATTENTION GRASP ILLUSION EXP2
-----------------------------

2017-12-20 15:05:20

Starting study setup.
	Creating:
		/home/neura/Desktop/graspAttentionData/SUB25/SUB25_log.txt
		/home/neura/Desktop/graspAttentionData/SUB25/SUB25_summary.txt
		/home/neura/Desktop/graspAttentionData/SUB25/SUB25_data.txt
	Writing experiment summary.
Finished study setup.

-----
grasp
-----
***** 12cm *****
Video played for 3 min.
Perceived spacing - vertical: 12cm
Subject selected: T
Subject answer = 2.0 left above
Subject answer = -2
CHART:
	a = 3
	b = 13
	c = 5
	d = 17
	e = 9
	f = 15
	g = 14
	h = 18
	i = 16
	j = 20
	k = 6
	l = 19
	m = 0
	n = 10
	o = 4
	p = 1
	q = 11
	r = 8
	s = 7
	t = 2
	u = 12

Perceived ownership: 12cm
	agree
