# Supplementary material for: Do interoception and attending to the upper limbs affect body ownership and body representation in the grasp illusion?
Source: PLoS One. 2021 Nov 17;16(11):e0259988. doi: 10.1371/journal.pone.0259988 (PMC8598028; doi:10.1371/journal.pone.0259988)
Supplement: S1 File — Directory structure with all data, code and generated outputs for the present study. Please refer to the README.md file for details. (ZIP) [file pone.0259988.s001.zip › interoception_awareness_grasp_illusion_data_code_results/data/exp1/SUB26/SUB26_log.txt]

-----------------------------
ATTENTION GRASP ILLUSION EXP2
-----------------------------

2017-12-18 15:30:53

Starting study setup.
	Creating:
		/home/neura/Desktop/graspAttentionData/SUB26/SUB26_log.txt
		/home/neura/Desktop/graspAttentionData/SUB26/SUB26_summary.txt
		/home/neura/Desktop/graspAttentionData/SUB26/SUB26_data.txt
	Writing experiment summary.
Finished study setup.

--------
no grasp
--------
***** 12cm *****
Video played for 3 min.
Perceived spacing - vertical: 12cm
Subject selected: L
Subject answer = 12.0 left above
Subject answer = -12
CHART:
	a = 13
	b = 18
	c = 5
	d = 14
	e = 6
	f = 1
	g = 15
	h = 0
	i = 19
	j = 2
	k = 8
	l = 12
	m = 20
	n = 17
	o = 4
	p = 10
	q = 11
	r = 3
	s = 7
	t = 9
	u = 16

-----------------------------
ATTENTION GRASP ILLUSION EXP2
-----------------------------

2017-12-20 10:37:17

Starting study setup.
	Creating:
		/home/neura/Desktop/graspAttentionData/SUB26/SUB26_log.txt
		/home/neura/Desktop/graspAttentionData/SUB26/SUB26_summary.txt
		/home/neura/Desktop/graspAttentionData/SUB26/SUB26_data.txt
	Writing experiment summary.
Finished study setup.

-----------------------------
ATTENTION GRASP ILLUSION EXP2
-----------------------------

2017-12-20 11:01:53

Starting study setup.
	Creating:
		/home/neura/Desktop/graspAttentionData/SUB26/SUB26_log.txt
		/home/neura/Desktop/graspAttentionData/SUB26/SUB26_summary.txt
		/home/neura/Desktop/graspAttentionData/SUB26/SUB26_data.txt
	Writing experiment summary.
Finished study setup.

-----
grasp
-----
***** 12cm *****
Video played for 3 min.
Perceived spacing - vertical: 12cm
Subject selected: O
Subject answer = 0 together
Subject answer = 0
CHART:
	a = 4
	b = 2
	c = 10
	d = 16
	e = 7
	f = 13
	g = 11
	h = 9
	i = 5
	j = 12
	k = 8
	l = 6
	m = 17
	n = 3
	o = 0
	p = 15
	q = 14
	r = 1
	s = 19
	t = 18
	u = 20

Perceived ownership: 12cm
	strongly agree
