# Supplementary material for: Do interoception and attending to the upper limbs affect body ownership and body representation in the grasp illusion?
Source: PLoS One. 2021 Nov 17;16(11):e0259988. doi: 10.1371/journal.pone.0259988 (PMC8598028; doi:10.1371/journal.pone.0259988)
Supplement: S1 File — Directory structure with all data, code and generated outputs for the present study. Please refer to the README.md file for details. (ZIP) [file pone.0259988.s001.zip › interoception_awareness_grasp_illusion_data_code_results/data/exp1/SUB27/SUB27_log.txt]

-----------------------------
ATTENTION GRASP ILLUSION EXP2
-----------------------------

2017-12-18 15:43:59

Starting study setup.
	Creating:
		/home/neura/Desktop/graspAttentionData/SUB27/SUB27_log.txt
		/home/neura/Desktop/graspAttentionData/SUB27/SUB27_summary.txt
		/home/neura/Desktop/graspAttentionData/SUB27/SUB27_data.txt
	Writing experiment summary.
Finished study setup.

-----
grasp
-----
***** 12cm *****
Video played for 3 min.
Perceived spacing - vertical: 12cm
Subject selected: D
Subject answer = 1.0 right above
Subject answer = 1
CHART:
	a = 14
	b = 11
	c = 5
	d = 1
	e = 17
	f = 4
	g = 20
	h = 2
	i = 9
	j = 6
	k = 7
	l = 0
	m = 8
	n = 18
	o = 16
	p = 10
	q = 15
	r = 13
	s = 3
	t = 19
	u = 12

Perceived ownership: 12cm
	strongly agree
-----------------------------
ATTENTION GRASP ILLUSION EXP2
-----------------------------

2018-01-10 13:01:56

Starting study setup.
	Creating:
		/home/neura/Desktop/graspAttentionData/SUB27/SUB27_log.txt
		/home/neura/Desktop/graspAttentionData/SUB27/SUB27_summary.txt
		/home/neura/Desktop/graspAttentionData/SUB27/SUB27_data.txt
	Writing experiment summary.
Finished study setup.

--------
no grasp
--------
***** 12cm *****
Video played for 3 min.
Perceived spacing - vertical: 12cm
Subject selected: F
Subject answer = 13.0 left above
Subject answer = -13
CHART:
	a = 10
	b = 6
	c = 8
	d = 14
	e = 1
	f = 13
	g = 11
	h = 20
	i = 16
	j = 19
	k = 17
	l = 3
	m = 5
	n = 12
	o = 15
	p = 2
	q = 7
	r = 18
	s = 0
	t = 4
	u = 9
