# Supplementary material for: Do interoception and attending to the upper limbs affect body ownership and body representation in the grasp illusion?
Source: PLoS One. 2021 Nov 17;16(11):e0259988. doi: 10.1371/journal.pone.0259988 (PMC8598028; doi:10.1371/journal.pone.0259988)
Supplement: S1 File — Directory structure with all data, code and generated outputs for the present study. Please refer to the README.md file for details. (ZIP) [file pone.0259988.s001.zip › interoception_awareness_grasp_illusion_data_code_results/data/exp1/SUB28/SUB28_log.txt]

-----------------------------
ATTENTION GRASP ILLUSION EXP2
-----------------------------

2017-12-18 16:32:13

Starting study setup.
	Creating:
		/home/neura/Desktop/graspAttentionData/SUB28/SUB28_log.txt
		/home/neura/Desktop/graspAttentionData/SUB28/SUB28_summary.txt
		/home/neura/Desktop/graspAttentionData/SUB28/SUB28_data.txt
	Writing experiment summary.
Finished study setup.

-----
grasp
-----
***** 12cm *****
Video played for 3 min.
Perceived spacing - vertical: 12cm
Subject selected: C
Subject answer = 7.0 left above
Subject answer = -7
CHART:
	a = 13
	b = 16
	c = 7
	d = 14
	e = 4
	f = 15
	g = 18
	h = 20
	i = 9
	j = 17
	k = 3
	l = 12
	m = 0
	n = 19
	o = 10
	p = 6
	q = 1
	r = 8
	s = 11
	t = 2
	u = 5

Perceived ownership: 12cm
	somewhat disagree
-----------------------------
ATTENTION GRASP ILLUSION EXP2
-----------------------------

2017-12-20 16:48:19

Starting study setup.
	Creating:
		/home/neura/Desktop/graspAttentionData/SUB28/SUB28_log.txt
		/home/neura/Desktop/graspAttentionData/SUB28/SUB28_summary.txt
		/home/neura/Desktop/graspAttentionData/SUB28/SUB28_data.txt
	Writing experiment summary.
Finished study setup.

--------
no grasp
--------
***** 12cm *****
Video played for 3 min.
Perceived spacing - vertical: 12cm
Subject selected: G
Subject answer = 13.0 left above
Subject answer = -13
CHART:
	a = 2
	b = 8
	c = 3
	d = 1
	e = 18
	f = 20
	g = 13
	h = 0
	i = 7
	j = 6
	k = 5
	l = 16
	m = 9
	n = 10
	o = 17
	p = 4
	q = 15
	r = 19
	s = 14
	t = 11
	u = 12
