# Supplementary material for: Do interoception and attending to the upper limbs affect body ownership and body representation in the grasp illusion?
Source: PLoS One. 2021 Nov 17;16(11):e0259988. doi: 10.1371/journal.pone.0259988 (PMC8598028; doi:10.1371/journal.pone.0259988)
Supplement: S1 File — Directory structure with all data, code and generated outputs for the present study. Please refer to the README.md file for details. (ZIP) [file pone.0259988.s001.zip › interoception_awareness_grasp_illusion_data_code_results/data/exp1/SUB29/SUB29_log.txt]

-----------------------------
ATTENTION GRASP ILLUSION EXP2
-----------------------------

2017-12-20 11:21:59

Starting study setup.
	Creating:
		/home/neura/Desktop/graspAttentionData/SUB29/SUB29_log.txt
		/home/neura/Desktop/graspAttentionData/SUB29/SUB29_summary.txt
		/home/neura/Desktop/graspAttentionData/SUB29/SUB29_data.txt
	Writing experiment summary.
Finished study setup.

-----
grasp
-----
***** 12cm *****
Video played for 3 min.
Perceived spacing - vertical: 12cm
Subject selected: H
Subject answer = 19.0 left above
Subject answer = -19
CHART:
	a = 1
	b = 7
	c = 9
	d = 4
	e = 17
	f = 18
	g = 0
	h = 19
	i = 6
	j = 2
	k = 20
	l = 3
	m = 8
	n = 16
	o = 15
	p = 12
	q = 10
	r = 14
	s = 13
	t = 5
	u = 11

Perceived ownership: 12cm
	strongly disagree
-----------------------------
ATTENTION GRASP ILLUSION EXP2
-----------------------------

2018-01-10 14:02:57

Starting study setup.
	Creating:
		/home/neura/Desktop/graspAttentionData/SUB29/SUB29_log.txt
		/home/neura/Desktop/graspAttentionData/SUB29/SUB29_summary.txt
		/home/neura/Desktop/graspAttentionData/SUB29/SUB29_data.txt
	Writing experiment summary.
Finished study setup.

--------
no grasp
--------
***** 12cm *****
Video played for 3 min.
Perceived spacing - vertical: 12cm
Subject selected: P
Subject answer = 20.0 left above
Subject answer = -20
CHART:
	a = 10
	b = 15
	c = 3
	d = 17
	e = 7
	f = 16
	g = 2
	h = 9
	i = 14
	j = 4
	k = 5
	l = 6
	m = 1
	n = 19
	o = 11
	p = 20
	q = 8
	r = 18
	s = 13
	t = 0
	u = 12
