# Supplementary material for: Do interoception and attending to the upper limbs affect body ownership and body representation in the grasp illusion?
Source: PLoS One. 2021 Nov 17;16(11):e0259988. doi: 10.1371/journal.pone.0259988 (PMC8598028; doi:10.1371/journal.pone.0259988)
Supplement: S1 File — Directory structure with all data, code and generated outputs for the present study. Please refer to the README.md file for details. (ZIP) [file pone.0259988.s001.zip › interoception_awareness_grasp_illusion_data_code_results/data/exp1/SUB30/SUB30_log.txt]

-----------------------------
ATTENTION GRASP ILLUSION EXP2
-----------------------------

2017-12-19 13:37:26

Starting study setup.
	Creating:
		/home/neura/Desktop/graspAttentionData/SUB30/SUB30_log.txt
		/home/neura/Desktop/graspAttentionData/SUB30/SUB30_summary.txt
		/home/neura/Desktop/graspAttentionData/SUB30/SUB30_data.txt
	Writing experiment summary.
Finished study setup.

--------
no grasp
--------
***** 12cm *****
Video played for 3 min.
Perceived spacing - vertical: 12cm
Subject selected: G
Subject answer = 8.0 left above
Subject answer = -8
CHART:
	a = 3
	b = 15
	c = 6
	d = 7
	e = 2
	f = 10
	g = 8
	h = 18
	i = 16
	j = 4
	k = 13
	l = 20
	m = 14
	n = 12
	o = 1
	p = 11
	q = 0
	r = 5
	s = 17
	t = 9
	u = 19

-----------------------------
ATTENTION GRASP ILLUSION EXP2
-----------------------------

2017-12-20 14:53:56

Starting study setup.
	Creating:
		/home/neura/Desktop/graspAttentionData/SUB30/SUB30_log.txt
		/home/neura/Desktop/graspAttentionData/SUB30/SUB30_summary.txt
		/home/neura/Desktop/graspAttentionData/SUB30/SUB30_data.txt
	Writing experiment summary.
Finished study setup.

--------
no grasp
--------
***** 12cm *****
Video played for 3 min.
Perceived spacing - vertical: 12cm
Subject selected: R
Subject answer = 13.0 left above
Subject answer = -13
CHART:
	a = 5
	b = 0
	c = 18
	d = 19
	e = 2
	f = 20
	g = 11
	h = 8
	i = 15
	j = 1
	k = 4
	l = 14
	m = 17
	n = 3
	o = 16
	p = 12
	q = 9
	r = 13
	s = 7
	t = 6
	u = 10
