# Supplementary material for: Do interoception and attending to the upper limbs affect body ownership and body representation in the grasp illusion?
Source: PLoS One. 2021 Nov 17;16(11):e0259988. doi: 10.1371/journal.pone.0259988 (PMC8598028; doi:10.1371/journal.pone.0259988)
Supplement: S1 File — Directory structure with all data, code and generated outputs for the present study. Please refer to the README.md file for details. (ZIP) [file pone.0259988.s001.zip › interoception_awareness_grasp_illusion_data_code_results/data/exp1/SUB31/SUB31_log.txt]

-----------------------------
ATTENTION GRASP ILLUSION EXP2
-----------------------------

2017-12-20 15:56:19

Starting study setup.
	Creating:
		/home/neura/Desktop/graspAttentionData/SUB31/SUB31_log.txt
		/home/neura/Desktop/graspAttentionData/SUB31/SUB31_summary.txt
		/home/neura/Desktop/graspAttentionData/SUB31/SUB31_data.txt
	Writing experiment summary.
Finished study setup.

-----
grasp
-----
***** 12cm *****
Video played for 3 min.
Perceived spacing - vertical: 12cm
Subject selected: G
Subject answer = 9.0 left above
Subject answer = -9
CHART:
	a = 5
	b = 15
	c = 14
	d = 1
	e = 19
	f = 17
	g = 9
	h = 20
	i = 4
	j = 7
	k = 11
	l = 6
	m = 2
	n = 3
	o = 12
	p = 0
	q = 13
	r = 18
	s = 10
	t = 8
	u = 16

Perceived ownership: 12cm
	neither agree or disagree
-----------------------------
ATTENTION GRASP ILLUSION EXP2
-----------------------------

2018-01-10 14:17:46

Starting study setup.
	Creating:
		/home/neura/Desktop/graspAttentionData/SUB31/SUB31_log.txt
		/home/neura/Desktop/graspAttentionData/SUB31/SUB31_summary.txt
		/home/neura/Desktop/graspAttentionData/SUB31/SUB31_data.txt
	Writing experiment summary.
Finished study setup.

--------
no grasp
--------
***** 12cm *****
Video played for 3 min.
Perceived spacing - vertical: 12cm
Subject selected: L
Subject answer = 12.0 left above
Subject answer = -12
CHART:
	a = 0
	b = 10
	c = 7
	d = 1
	e = 4
	f = 3
	g = 14
	h = 20
	i = 6
	j = 8
	k = 17
	l = 12
	m = 18
	n = 15
	o = 19
	p = 2
	q = 5
	r = 9
	s = 11
	t = 13
	u = 16
