# Supplementary material for: Do interoception and attending to the upper limbs affect body ownership and body representation in the grasp illusion?
Source: PLoS One. 2021 Nov 17;16(11):e0259988. doi: 10.1371/journal.pone.0259988 (PMC8598028; doi:10.1371/journal.pone.0259988)
Supplement: S1 File — Directory structure with all data, code and generated outputs for the present study. Please refer to the README.md file for details. (ZIP) [file pone.0259988.s001.zip › interoception_awareness_grasp_illusion_data_code_results/data/exp1/secondary_measures_exp1.xlsx]

## Sheet: Sheet1
	Q- noticing	HR actual	HR reported	HR difference
SUB01	3.25	46	26	20
SUB02	2.25	41	42	1
SUB03	4	46	40	6
SUB04	1.25	36	25	11
SUB05	3.75	43	28	15
SUB06	3.5	48	0	48
SUB07	3.75	33	24	11
SUB08	4.25	49	30	19
SUB09	1.75	44	0	44
SUB10	3.25	35	40	5
SUB11	2.25	28	28	0
SUB12	3.75	65	55	10
SUB13	3.25	36	30	6
SUB14	3	45	44	1
SUB15	2.5	35	20	15
SUB16	4	51	38	13
SUB17	4.75	51	32	19
SUB18	3.75	46	32	14
SUB19	2.25	44	36	8
SUB20	3	38	48	10
SUB21	5	26	27	1
SUB22	3.25	35	24	11
SUB23	3.25	41	9	32
SUB24	4	41	29	12
SUB25	3	46	37	9
SUB26	2.75	49	44	5
SUB27	3.25	37	22	15
SUB28	3.5	39	39	0
SUB29	3.25	56	35	21
SUB31	2.25	46	0	46
