# Supplementary material for: Do interoception and attending to the upper limbs affect body ownership and body representation in the grasp illusion?
Source: PLoS One. 2021 Nov 17;16(11):e0259988. doi: 10.1371/journal.pone.0259988 (PMC8598028; doi:10.1371/journal.pone.0259988)
Supplement: S1 File — Directory structure with all data, code and generated outputs for the present study. Please refer to the README.md file for details. (ZIP) [file pone.0259988.s001.zip › interoception_awareness_grasp_illusion_data_code_results/data/exp2/SUB01/SUB01_log.txt]

------------------------
ATTENTION GRASP ILLUSION
------------------------

2017-06-30 09:18:22

Starting study setup.
	Creating:
		/home/neura/Desktop/graspAttentionData/SUB01/SUB01_log.txt
		/home/neura/Desktop/graspAttentionData/SUB01/SUB01_summary.txt
		/home/neura/Desktop/graspAttentionData/SUB01/SUB01_data.txt
	Writing experiment summary.
Finished study setup.

-----
audio
-----
***** 12cm *****
Perceived spacing - vertical: 12cm
Subject selected: F
Subject answer = 0 together
Subject answer = 0
CHART:
	a = 18
	b = 16
	c = 13
	d = 20
	e = 7
	f = 0
	g = 11
	h = 9
	i = 1
	j = 15
	k = 5
	l = 10
	m = 2
	n = 14
	o = 4
	p = 8
	q = 6
	r = 3
	s = 12
	t = 17
	u = 19

Perceived ownership: 12cm
	strongly agree
------------------------
ATTENTION GRASP ILLUSION
------------------------

2017-07-11 09:16:20

Starting study setup.
	Creating:
		/home/neura/Desktop/graspAttentionData/SUB01/SUB01_log.txt
		/home/neura/Desktop/graspAttentionData/SUB01/SUB01_summary.txt
		/home/neura/Desktop/graspAttentionData/SUB01/SUB01_data.txt
	Writing experiment summary.
Finished study setup.

-----
video
-----
***** 12cm *****
Video played for 3 min.
Perceived spacing - vertical: 12cm
Subject selected: G
Subject answer = 0 together
Subject answer = 0
CHART:
	a = 6
	b = 13
	c = 9
	d = 3
	e = 1
	f = 17
	g = 0
	h = 5
	i = 4
	j = 8
	k = 16
	l = 15
	m = 18
	n = 10
	o = 2
	p = 19
	q = 7
	r = 11
	s = 20
	t = 12
	u = 14

Perceived ownership: 12cm
	strongly agree
------------------------
ATTENTION GRASP ILLUSION
------------------------

2017-07-13 09:38:27

Starting study setup.
	Creating:
		/home/neura/Desktop/graspAttentionData/SUB01/SUB01_log.txt
		/home/neura/Desktop/graspAttentionData/SUB01/SUB01_summary.txt
		/home/neura/Desktop/graspAttentionData/SUB01/SUB01_data.txt
	Writing experiment summary.
Finished study setup.

-----
touch
-----
***** 12cm *****
Perceived spacing - vertical: 12cm
Subject selected: T
Subject answer = 0 together
Subject answer = 0
CHART:
	a = 13
	b = 14
	c = 10
	d = 20
	e = 16
	f = 8
	g = 12
	h = 19
	i = 1
	j = 7
	k = 4
	l = 18
	m = 6
	n = 5
	o = 15
	p = 17
	q = 2
	r = 9
	s = 11
	t = 0
	u = 3

Perceived ownership: 12cm
	agree
