# Supplementary material for: Do interoception and attending to the upper limbs affect body ownership and body representation in the grasp illusion?
Source: PLoS One. 2021 Nov 17;16(11):e0259988. doi: 10.1371/journal.pone.0259988 (PMC8598028; doi:10.1371/journal.pone.0259988)
Supplement: S1 File — Directory structure with all data, code and generated outputs for the present study. Please refer to the README.md file for details. (ZIP) [file pone.0259988.s001.zip › interoception_awareness_grasp_illusion_data_code_results/data/exp2/SUB02/SUB02_log.txt]

------------------------
ATTENTION GRASP ILLUSION
------------------------

2017-06-30 10:04:00

Starting study setup.
	Creating:
		/home/neura/Desktop/graspAttentionData/SUB02/SUB02_log.txt
		/home/neura/Desktop/graspAttentionData/SUB02/SUB02_summary.txt
		/home/neura/Desktop/graspAttentionData/SUB02/SUB02_data.txt
	Writing experiment summary.
Finished study setup.

-----
touch
-----
***** 12cm *****
Perceived spacing - vertical: 12cm
Subject selected: U
Subject answer = 9.0 left above
Subject answer = -9
CHART:
	a = 11
	b = 16
	c = 5
	d = 10
	e = 18
	f = 7
	g = 13
	h = 12
	i = 8
	j = 3
	k = 17
	l = 0
	m = 15
	n = 2
	o = 4
	p = 14
	q = 19
	r = 1
	s = 20
	t = 6
	u = 9

Perceived ownership: 12cm
	neither agree or disagree
------------------------
ATTENTION GRASP ILLUSION
------------------------

2017-07-04 14:21:10

Starting study setup.
	Creating:
		/home/neura/Desktop/graspAttentionData/SUB02/SUB02_log.txt
		/home/neura/Desktop/graspAttentionData/SUB02/SUB02_summary.txt
		/home/neura/Desktop/graspAttentionData/SUB02/SUB02_data.txt
	Writing experiment summary.
Finished study setup.

-----
video
-----
***** 12cm *****
Video played for 3 min.
Perceived spacing - vertical: 12cm
Subject selected: R
Subject answer = 15.0 left above
Subject answer = -15
CHART:
	a = 8
	b = 18
	c = 14
	d = 16
	e = 3
	f = 11
	g = 17
	h = 0
	i = 6
	j = 1
	k = 12
	l = 4
	m = 13
	n = 10
	o = 20
	p = 19
	q = 9
	r = 15
	s = 2
	t = 5
	u = 7

Perceived ownership: 12cm
	somewhat agree
------------------------
ATTENTION GRASP ILLUSION
------------------------

2017-07-06 10:58:46

Starting study setup.
	Creating:
		/home/neura/Desktop/graspAttentionData/SUB02/SUB02_log.txt
		/home/neura/Desktop/graspAttentionData/SUB02/SUB02_summary.txt
		/home/neura/Desktop/graspAttentionData/SUB02/SUB02_data.txt
	Writing experiment summary.
Finished study setup.

-----
audio
-----
***** 12cm *****
Perceived spacing - vertical: 12cm
Subject selected: A
Subject answer = 8.0 left above
Subject answer = -8
CHART:
	a = 8
	b = 20
	c = 11
	d = 4
	e = 15
	f = 17
	g = 13
	h = 12
	i = 0
	j = 14
	k = 10
	l = 5
	m = 7
	n = 6
	o = 1
	p = 9
	q = 19
	r = 2
	s = 18
	t = 3
	u = 16

Perceived ownership: 12cm
	somewhat agree
