# Supplementary material for: Do interoception and attending to the upper limbs affect body ownership and body representation in the grasp illusion?
Source: PLoS One. 2021 Nov 17;16(11):e0259988. doi: 10.1371/journal.pone.0259988 (PMC8598028; doi:10.1371/journal.pone.0259988)
Supplement: S1 File — Directory structure with all data, code and generated outputs for the present study. Please refer to the README.md file for details. (ZIP) [file pone.0259988.s001.zip › interoception_awareness_grasp_illusion_data_code_results/data/exp2/SUB03/SUB03_log.txt]

------------------------
ATTENTION GRASP ILLUSION
------------------------

2017-06-30 10:37:44

Starting study setup.
	Creating:
		/home/neura/Desktop/graspAttentionData/SUB03/SUB03_log.txt
		/home/neura/Desktop/graspAttentionData/SUB03/SUB03_summary.txt
		/home/neura/Desktop/graspAttentionData/SUB03/SUB03_data.txt
	Writing experiment summary.
Finished study setup.

-----
touch
-----
***** 12cm *****
Perceived spacing - vertical: 12cm
Subject selected: N
Subject answer = 8.0 left above
Subject answer = -8
CHART:
	a = 16
	b = 9
	c = 20
	d = 18
	e = 6
	f = 0
	g = 11
	h = 1
	i = 7
	j = 14
	k = 2
	l = 10
	m = 4
	n = 8
	o = 3
	p = 5
	q = 15
	r = 19
	s = 12
	t = 13
	u = 17

Perceived ownership: 12cm
	strongly disagree
------------------------
ATTENTION GRASP ILLUSION
------------------------

2017-07-03 08:53:11

Starting study setup.
	Creating:
		/home/neura/Desktop/graspAttentionData/SUB03/SUB03_log.txt
		/home/neura/Desktop/graspAttentionData/SUB03/SUB03_summary.txt
		/home/neura/Desktop/graspAttentionData/SUB03/SUB03_data.txt
	Writing experiment summary.
Finished study setup.

-----
audio
-----
***** 12cm *****
Perceived spacing - vertical: 12cm
Subject selected: I
Subject answer = 6.0 left above
Subject answer = -6
CHART:
	a = 2
	b = 10
	c = 18
	d = 3
	e = 4
	f = 19
	g = 9
	h = 15
	i = 6
	j = 5
	k = 16
	l = 17
	m = 11
	n = 20
	o = 12
	p = 8
	q = 13
	r = 0
	s = 7
	t = 1
	u = 14

Perceived ownership: 12cm
	disagree
------------------------
ATTENTION GRASP ILLUSION
------------------------

2017-07-05 12:26:38

Starting study setup.
	Creating:
		/home/neura/Desktop/graspAttentionData/SUB03/SUB03_log.txt
		/home/neura/Desktop/graspAttentionData/SUB03/SUB03_summary.txt
		/home/neura/Desktop/graspAttentionData/SUB03/SUB03_data.txt
	Writing experiment summary.
Finished study setup.

------------------------
ATTENTION GRASP ILLUSION
------------------------

2017-07-11 12:32:12

Starting study setup.
	Creating:
		/home/neura/Desktop/graspAttentionData/SUB03/SUB03_log.txt
		/home/neura/Desktop/graspAttentionData/SUB03/SUB03_summary.txt
		/home/neura/Desktop/graspAttentionData/SUB03/SUB03_data.txt
	Writing experiment summary.
Finished study setup.

-----
video
-----
***** 12cm *****
Video played for 3 min.
Perceived spacing - vertical: 12cm
Subject selected: I
Subject answer = 11.0 left above
Subject answer = -11
CHART:
	a = 15
	b = 12
	c = 8
	d = 17
	e = 9
	f = 5
	g = 4
	h = 16
	i = 11
	j = 19
	k = 7
	l = 13
	m = 6
	n = 0
	o = 14
	p = 20
	q = 2
	r = 1
	s = 3
	t = 18
	u = 10

Perceived ownership: 12cm
	disagree
