# Supplementary material for: Do interoception and attending to the upper limbs affect body ownership and body representation in the grasp illusion?
Source: PLoS One. 2021 Nov 17;16(11):e0259988. doi: 10.1371/journal.pone.0259988 (PMC8598028; doi:10.1371/journal.pone.0259988)
Supplement: S1 File — Directory structure with all data, code and generated outputs for the present study. Please refer to the README.md file for details. (ZIP) [file pone.0259988.s001.zip › interoception_awareness_grasp_illusion_data_code_results/data/exp2/SUB04/SUB04_log.txt]

------------------------
ATTENTION GRASP ILLUSION
------------------------

2017-06-30 11:21:08

Starting study setup.
	Creating:
		/home/neura/Desktop/graspAttentionData/SUB04/SUB04_log.txt
		/home/neura/Desktop/graspAttentionData/SUB04/SUB04_summary.txt
		/home/neura/Desktop/graspAttentionData/SUB04/SUB04_data.txt
	Writing experiment summary.
Finished study setup.

-----
touch
-----
***** 12cm *****
Perceived spacing - vertical: 12cm
Subject selected: L
Subject answer = 10.0 left above
Subject answer = -10
CHART:
	a = 17
	b = 12
	c = 19
	d = 7
	e = 5
	f = 20
	g = 1
	h = 3
	i = 6
	j = 15
	k = 4
	l = 10
	m = 18
	n = 0
	o = 2
	p = 16
	q = 9
	r = 14
	s = 8
	t = 13
	u = 11

Perceived ownership: 12cm
	somewhat agree
------------------------
ATTENTION GRASP ILLUSION
------------------------

2017-07-04 13:25:37

Starting study setup.
	Creating:
		/home/neura/Desktop/graspAttentionData/SUB04/SUB04_log.txt
		/home/neura/Desktop/graspAttentionData/SUB04/SUB04_summary.txt
		/home/neura/Desktop/graspAttentionData/SUB04/SUB04_data.txt
	Writing experiment summary.
Finished study setup.

-----
audio
-----
***** 12cm *****
Perceived spacing - vertical: 12cm
Subject selected: C
Subject answer = 0 together
Subject answer = 0
CHART:
	a = 13
	b = 15
	c = 0
	d = 19
	e = 11
	f = 17
	g = 20
	h = 1
	i = 7
	j = 9
	k = 8
	l = 10
	m = 12
	n = 6
	o = 3
	p = 4
	q = 18
	r = 16
	s = 14
	t = 5
	u = 2

Perceived ownership: 12cm
	strongly agree
------------------------
ATTENTION GRASP ILLUSION
------------------------

2017-07-06 09:52:41

Starting study setup.
	Creating:
		/home/neura/Desktop/graspAttentionData/SUB04/SUB04_log.txt
		/home/neura/Desktop/graspAttentionData/SUB04/SUB04_summary.txt
		/home/neura/Desktop/graspAttentionData/SUB04/SUB04_data.txt
	Writing experiment summary.
Finished study setup.

-----
video
-----
***** 12cm *****
Video played for 3 min.
Perceived spacing - vertical: 12cm
Subject selected: P
Subject answer = 0 together
Subject answer = 0
CHART:
	a = 1
	b = 18
	c = 4
	d = 11
	e = 10
	f = 17
	g = 7
	h = 20
	i = 16
	j = 15
	k = 14
	l = 9
	m = 12
	n = 2
	o = 3
	p = 0
	q = 5
	r = 19
	s = 13
	t = 8
	u = 6

Perceived ownership: 12cm
	strongly agree
