# Supplementary material for: Do interoception and attending to the upper limbs affect body ownership and body representation in the grasp illusion?
Source: PLoS One. 2021 Nov 17;16(11):e0259988. doi: 10.1371/journal.pone.0259988 (PMC8598028; doi:10.1371/journal.pone.0259988)
Supplement: S1 File — Directory structure with all data, code and generated outputs for the present study. Please refer to the README.md file for details. (ZIP) [file pone.0259988.s001.zip › interoception_awareness_grasp_illusion_data_code_results/data/exp2/SUB05/SUB05_log.txt]

------------------------
ATTENTION GRASP ILLUSION
------------------------

2017-06-30 15:03:14

Starting study setup.
	Creating:
		/home/neura/Desktop/graspAttentionData/SUB05/SUB05_log.txt
		/home/neura/Desktop/graspAttentionData/SUB05/SUB05_summary.txt
		/home/neura/Desktop/graspAttentionData/SUB05/SUB05_data.txt
	Writing experiment summary.
Finished study setup.

-----
video
-----
***** 12cm *****
Video played for 3 min.
Perceived spacing - vertical: 12cm
Subject selected: Q
Subject answer = 4.0 left above
Subject answer = -4
CHART:
	a = 7
	b = 5
	c = 11
	d = 10
	e = 14
	f = 9
	g = 12
	h = 13
	i = 6
	j = 20
	k = 19
	l = 0
	m = 16
	n = 15
	o = 3
	p = 8
	q = 4
	r = 18
	s = 17
	t = 1
	u = 2

Perceived ownership: 12cm
	neither agree or disagree
------------------------
ATTENTION GRASP ILLUSION
------------------------

2017-07-04 12:40:03

Starting study setup.
	Creating:
		/home/neura/Desktop/graspAttentionData/SUB05/SUB05_log.txt
		/home/neura/Desktop/graspAttentionData/SUB05/SUB05_summary.txt
		/home/neura/Desktop/graspAttentionData/SUB05/SUB05_data.txt
	Writing experiment summary.
Finished study setup.

-----
touch
-----
***** 12cm *****
Perceived spacing - vertical: 12cm
Subject selected: F
Subject answer = 0 together
Subject answer = 0
CHART:
	a = 4
	b = 16
	c = 2
	d = 5
	e = 1
	f = 0
	g = 10
	h = 17
	i = 18
	j = 15
	k = 6
	l = 9
	m = 20
	n = 19
	o = 8
	p = 14
	q = 3
	r = 13
	s = 7
	t = 11
	u = 12

Perceived ownership: 12cm
	somewhat agree
------------------------
ATTENTION GRASP ILLUSION
------------------------

2017-07-11 10:17:08

Starting study setup.
	Creating:
		/home/neura/Desktop/graspAttentionData/SUB05/SUB05_log.txt
		/home/neura/Desktop/graspAttentionData/SUB05/SUB05_summary.txt
		/home/neura/Desktop/graspAttentionData/SUB05/SUB05_data.txt
	Writing experiment summary.
Finished study setup.

------------------------
ATTENTION GRASP ILLUSION
------------------------

2017-07-20 12:36:08

Starting study setup.
	Creating:
		/home/neura/Desktop/graspAttentionData/SUB05/SUB05_log.txt
		/home/neura/Desktop/graspAttentionData/SUB05/SUB05_summary.txt
		/home/neura/Desktop/graspAttentionData/SUB05/SUB05_data.txt
	Writing experiment summary.
Finished study setup.

------------------------
ATTENTION GRASP ILLUSION
------------------------

2017-07-21 10:40:16

Starting study setup.
	Creating:
		/home/neura/Desktop/graspAttentionData/SUB05/SUB05_log.txt
		/home/neura/Desktop/graspAttentionData/SUB05/SUB05_summary.txt
		/home/neura/Desktop/graspAttentionData/SUB05/SUB05_data.txt
	Writing experiment summary.
Finished study setup.

-----
audio
-----
***** 12cm *****
Perceived spacing - vertical: 12cm
Subject selected: R
Subject answer = 0 together
Subject answer = 0
CHART:
	a = 7
	b = 1
	c = 6
	d = 2
	e = 17
	f = 19
	g = 14
	h = 20
	i = 8
	j = 11
	k = 12
	l = 18
	m = 5
	n = 9
	o = 16
	p = 13
	q = 10
	r = 0
	s = 4
	t = 3
	u = 15

Perceived ownership: 12cm
	agree
