# Supplementary material for: Do interoception and attending to the upper limbs affect body ownership and body representation in the grasp illusion?
Source: PLoS One. 2021 Nov 17;16(11):e0259988. doi: 10.1371/journal.pone.0259988 (PMC8598028; doi:10.1371/journal.pone.0259988)
Supplement: S1 File — Directory structure with all data, code and generated outputs for the present study. Please refer to the README.md file for details. (ZIP) [file pone.0259988.s001.zip › interoception_awareness_grasp_illusion_data_code_results/data/exp2/SUB06/SUB06_log.txt]

------------------------
ATTENTION GRASP ILLUSION
------------------------

2017-07-03 09:46:33

Starting study setup.
	Creating:
		/home/neura/Desktop/graspAttentionData/SUB06/SUB06_log.txt
		/home/neura/Desktop/graspAttentionData/SUB06/SUB06_summary.txt
		/home/neura/Desktop/graspAttentionData/SUB06/SUB06_data.txt
	Writing experiment summary.
Finished study setup.

-----
video
-----
***** 12cm *****
Video played for 3 min.
Perceived spacing - vertical: 12cm
Subject selected: D
Subject answer = 7.0 left above
Subject answer = -7
CHART:
	a = 18
	b = 13
	c = 8
	d = 7
	e = 11
	f = 16
	g = 1
	h = 6
	i = 3
	j = 4
	k = 2
	l = 15
	m = 17
	n = 0
	o = 10
	p = 19
	q = 20
	r = 9
	s = 12
	t = 14
	u = 5

Perceived ownership: 12cm
	disagree
------------------------
ATTENTION GRASP ILLUSION
------------------------

2017-07-07 12:48:10

Starting study setup.
	Creating:
		/home/neura/Desktop/graspAttentionData/SUB06/SUB06_log.txt
		/home/neura/Desktop/graspAttentionData/SUB06/SUB06_summary.txt
		/home/neura/Desktop/graspAttentionData/SUB06/SUB06_data.txt
	Writing experiment summary.
Finished study setup.

-----
audio
-----
***** 12cm *****
Perceived spacing - vertical: 12cm
Subject selected: J
Subject answer = 1.0 left above
Subject answer = -1
CHART:
	a = 17
	b = 2
	c = 15
	d = 3
	e = 20
	f = 7
	g = 13
	h = 18
	i = 14
	j = 1
	k = 4
	l = 0
	m = 12
	n = 8
	o = 11
	p = 16
	q = 9
	r = 19
	s = 6
	t = 5
	u = 10

Perceived ownership: 12cm
	somewhat agree
------------------------
ATTENTION GRASP ILLUSION
------------------------

2017-07-11 12:21:26

Starting study setup.
	Creating:
		/home/neura/Desktop/graspAttentionData/SUB06/SUB06_log.txt
		/home/neura/Desktop/graspAttentionData/SUB06/SUB06_summary.txt
		/home/neura/Desktop/graspAttentionData/SUB06/SUB06_data.txt
	Writing experiment summary.
Finished study setup.

-----
touch
-----
***** 12cm *****
Perceived spacing - vertical: 12cm
Subject selected: F
Subject answer = 0 together
Subject answer = 0
CHART:
	a = 16
	b = 9
	c = 14
	d = 5
	e = 19
	f = 0
	g = 6
	h = 1
	i = 18
	j = 17
	k = 11
	l = 10
	m = 20
	n = 3
	o = 7
	p = 15
	q = 12
	r = 4
	s = 13
	t = 8
	u = 2

Perceived ownership: 12cm
	strongly agree
