# Supplementary material for: Do interoception and attending to the upper limbs affect body ownership and body representation in the grasp illusion?
Source: PLoS One. 2021 Nov 17;16(11):e0259988. doi: 10.1371/journal.pone.0259988 (PMC8598028; doi:10.1371/journal.pone.0259988)
Supplement: S1 File — Directory structure with all data, code and generated outputs for the present study. Please refer to the README.md file for details. (ZIP) [file pone.0259988.s001.zip › interoception_awareness_grasp_illusion_data_code_results/data/exp2/SUB07/SUB07_log.txt]

------------------------
ATTENTION GRASP ILLUSION
------------------------

2017-07-03 10:19:24

Starting study setup.
	Creating:
		/home/neura/Desktop/graspAttentionData/SUB07/SUB07_log.txt
		/home/neura/Desktop/graspAttentionData/SUB07/SUB07_summary.txt
		/home/neura/Desktop/graspAttentionData/SUB07/SUB07_data.txt
	Writing experiment summary.
Finished study setup.

-----
video
-----
***** 12cm *****
Video played for 3 min.
Perceived spacing - vertical: 12cm
Subject selected: G
Subject answer = 8.0 left above
Subject answer = -8
CHART:
	a = 15
	b = 14
	c = 9
	d = 1
	e = 12
	f = 2
	g = 8
	h = 0
	i = 7
	j = 18
	k = 16
	l = 13
	m = 20
	n = 6
	o = 3
	p = 19
	q = 5
	r = 4
	s = 10
	t = 11
	u = 17

Perceived ownership: 12cm
	disagree
------------------------
ATTENTION GRASP ILLUSION
------------------------

2017-07-05 13:07:30

Starting study setup.
	Creating:
		/home/neura/Desktop/graspAttentionData/SUB07/SUB07_log.txt
		/home/neura/Desktop/graspAttentionData/SUB07/SUB07_summary.txt
		/home/neura/Desktop/graspAttentionData/SUB07/SUB07_data.txt
	Writing experiment summary.
Finished study setup.

-----
audio
-----
***** 12cm *****
Perceived spacing - vertical: 12cm
Subject selected: P
Subject answer = 14.0 left above
Subject answer = -14
CHART:
	a = 2
	b = 16
	c = 19
	d = 11
	e = 10
	f = 1
	g = 13
	h = 17
	i = 12
	j = 4
	k = 8
	l = 0
	m = 7
	n = 9
	o = 5
	p = 14
	q = 3
	r = 6
	s = 18
	t = 15
	u = 20

Perceived ownership: 12cm
	disagree
------------------------
ATTENTION GRASP ILLUSION
------------------------

2017-07-07 09:24:02

Starting study setup.
	Creating:
		/home/neura/Desktop/graspAttentionData/SUB07/SUB07_log.txt
		/home/neura/Desktop/graspAttentionData/SUB07/SUB07_summary.txt
		/home/neura/Desktop/graspAttentionData/SUB07/SUB07_data.txt
	Writing experiment summary.
Finished study setup.

-----
touch
-----
***** 12cm *****
Perceived spacing - vertical: 12cm
Subject selected: R
Subject answer = 12.0 left above
Subject answer = -12
CHART:
	a = 1
	b = 19
	c = 17
	d = 18
	e = 6
	f = 8
	g = 4
	h = 13
	i = 15
	j = 3
	k = 9
	l = 10
	m = 2
	n = 20
	o = 14
	p = 16
	q = 0
	r = 12
	s = 7
	t = 11
	u = 5

Perceived ownership: 12cm
	disagree
