# Supplementary material for: Do interoception and attending to the upper limbs affect body ownership and body representation in the grasp illusion?
Source: PLoS One. 2021 Nov 17;16(11):e0259988. doi: 10.1371/journal.pone.0259988 (PMC8598028; doi:10.1371/journal.pone.0259988)
Supplement: S1 File — Directory structure with all data, code and generated outputs for the present study. Please refer to the README.md file for details. (ZIP) [file pone.0259988.s001.zip › interoception_awareness_grasp_illusion_data_code_results/data/exp2/SUB08/SUB08_log.txt]

------------------------
ATTENTION GRASP ILLUSION
------------------------

2017-07-03 11:04:07

Starting study setup.
	Creating:
		/home/neura/Desktop/graspAttentionData/SUB08/SUB08_log.txt
		/home/neura/Desktop/graspAttentionData/SUB08/SUB08_summary.txt
		/home/neura/Desktop/graspAttentionData/SUB08/SUB08_data.txt
	Writing experiment summary.
Finished study setup.

-----
touch
-----
***** 12cm *****
Perceived spacing - vertical: 12cm
Subject selected: Q
Subject answer = 8.0 left above
Subject answer = -8
CHART:
	a = 15
	b = 16
	c = 7
	d = 18
	e = 5
	f = 20
	g = 10
	h = 12
	i = 19
	j = 4
	k = 11
	l = 3
	m = 1
	n = 2
	o = 14
	p = 6
	q = 8
	r = 9
	s = 0
	t = 17
	u = 13

Perceived ownership: 12cm
	disagree
------------------------
ATTENTION GRASP ILLUSION
------------------------

2017-07-06 14:37:50

Starting study setup.
	Creating:
		/home/neura/Desktop/graspAttentionData/SUB08/SUB08_log.txt
		/home/neura/Desktop/graspAttentionData/SUB08/SUB08_summary.txt
		/home/neura/Desktop/graspAttentionData/SUB08/SUB08_data.txt
	Writing experiment summary.
Finished study setup.

-----
audio
-----
***** 12cm *****
Perceived spacing - vertical: 12cm
Subject selected: A
Subject answer = 14.0 left above
Subject answer = -14
CHART:
	a = 14
	b = 15
	c = 3
	d = 7
	e = 10
	f = 18
	g = 20
	h = 17
	i = 0
	j = 12
	k = 13
	l = 1
	m = 11
	n = 8
	o = 4
	p = 6
	q = 5
	r = 9
	s = 2
	t = 19
	u = 16

Perceived ownership: 12cm
	disagree
------------------------
ATTENTION GRASP ILLUSION
------------------------

2017-07-10 09:41:38

Starting study setup.
	Creating:
		/home/neura/Desktop/graspAttentionData/SUB08/SUB08_log.txt
		/home/neura/Desktop/graspAttentionData/SUB08/SUB08_summary.txt
		/home/neura/Desktop/graspAttentionData/SUB08/SUB08_data.txt
	Writing experiment summary.
Finished study setup.

-----
video
-----
***** 12cm *****
Video played for 3 min.
Perceived spacing - vertical: 12cm
Subject selected: H
Subject answer = 15.0 left above
Subject answer = -15
CHART:
	a = 18
	b = 8
	c = 2
	d = 9
	e = 5
	f = 13
	g = 1
	h = 15
	i = 7
	j = 17
	k = 0
	l = 4
	m = 16
	n = 12
	o = 11
	p = 10
	q = 20
	r = 6
	s = 3
	t = 14
	u = 19

Perceived ownership: 12cm
	somewhat disagree
