# Supplementary material for: Do interoception and attending to the upper limbs affect body ownership and body representation in the grasp illusion?
Source: PLoS One. 2021 Nov 17;16(11):e0259988. doi: 10.1371/journal.pone.0259988 (PMC8598028; doi:10.1371/journal.pone.0259988)
Supplement: S1 File — Directory structure with all data, code and generated outputs for the present study. Please refer to the README.md file for details. (ZIP) [file pone.0259988.s001.zip › interoception_awareness_grasp_illusion_data_code_results/data/exp2/SUB09/SUB09_log.txt]

------------------------
ATTENTION GRASP ILLUSION
------------------------

2017-07-03 12:59:17

Starting study setup.
	Creating:
		/home/neura/Desktop/graspAttentionData/SUB09/SUB09_log.txt
		/home/neura/Desktop/graspAttentionData/SUB09/SUB09_summary.txt
		/home/neura/Desktop/graspAttentionData/SUB09/SUB09_data.txt
	Writing experiment summary.
Finished study setup.

------------------------
ATTENTION GRASP ILLUSION
------------------------

2017-07-04 11:58:45

Starting study setup.
	Creating:
		/home/neura/Desktop/graspAttentionData/SUB09/SUB09_log.txt
		/home/neura/Desktop/graspAttentionData/SUB09/SUB09_summary.txt
		/home/neura/Desktop/graspAttentionData/SUB09/SUB09_data.txt
	Writing experiment summary.
Finished study setup.

-----
touch
-----
***** 12cm *****
Perceived spacing - vertical: 12cm
Subject selected: F
Subject answer = 0 together
Subject answer = 0
CHART:
	a = 8
	b = 16
	c = 4
	d = 9
	e = 7
	f = 0
	g = 12
	h = 18
	i = 19
	j = 11
	k = 15
	l = 6
	m = 2
	n = 5
	o = 13
	p = 3
	q = 1
	r = 20
	s = 14
	t = 10
	u = 17

Perceived ownership: 12cm
	strongly agree
------------------------
ATTENTION GRASP ILLUSION
------------------------

2017-07-06 11:14:04

Starting study setup.
	Creating:
		/home/neura/Desktop/graspAttentionData/SUB09/SUB09_log.txt
		/home/neura/Desktop/graspAttentionData/SUB09/SUB09_summary.txt
		/home/neura/Desktop/graspAttentionData/SUB09/SUB09_data.txt
	Writing experiment summary.
Finished study setup.

------------------------
ATTENTION GRASP ILLUSION
------------------------

2017-07-06 12:50:15

Starting study setup.
	Creating:
		/home/neura/Desktop/graspAttentionData/SUB09/SUB09_log.txt
		/home/neura/Desktop/graspAttentionData/SUB09/SUB09_summary.txt
		/home/neura/Desktop/graspAttentionData/SUB09/SUB09_data.txt
	Writing experiment summary.
Finished study setup.

------------------------
ATTENTION GRASP ILLUSION
------------------------

2017-07-06 13:04:28

Starting study setup.
	Creating:
		/home/neura/Desktop/graspAttentionData/SUB09/SUB09_log.txt
		/home/neura/Desktop/graspAttentionData/SUB09/SUB09_summary.txt
		/home/neura/Desktop/graspAttentionData/SUB09/SUB09_data.txt
	Writing experiment summary.
Finished study setup.

-----
audio
-----
***** 12cm *****
Perceived spacing - vertical: 12cm
Subject selected: G
Subject answer = 0 together
Subject answer = 0
CHART:
	a = 16
	b = 17
	c = 15
	d = 12
	e = 19
	f = 1
	g = 0
	h = 3
	i = 11
	j = 5
	k = 8
	l = 7
	m = 20
	n = 14
	o = 18
	p = 9
	q = 4
	r = 6
	s = 13
	t = 2
	u = 10

Perceived ownership: 12cm
	agree
------------------------
ATTENTION GRASP ILLUSION
------------------------

2017-07-11 08:27:33

Starting study setup.
	Creating:
		/home/neura/Desktop/graspAttentionData/SUB09/SUB09_log.txt
		/home/neura/Desktop/graspAttentionData/SUB09/SUB09_summary.txt
		/home/neura/Desktop/graspAttentionData/SUB09/SUB09_data.txt
	Writing experiment summary.
Finished study setup.

-----
video
-----
***** 12cm *****
Video played for 3 min.
Perceived spacing - vertical: 12cm
Subject selected: Q
Subject answer = 0 together
Subject answer = 0
CHART:
	a = 2
	b = 15
	c = 19
	d = 7
	e = 18
	f = 9
	g = 1
	h = 11
	i = 4
	j = 10
	k = 20
	l = 6
	m = 12
	n = 5
	o = 8
	p = 14
	q = 0
	r = 3
	s = 13
	t = 17
	u = 16

Perceived ownership: 12cm
	strongly agree
