# Supplementary material for: Do interoception and attending to the upper limbs affect body ownership and body representation in the grasp illusion?
Source: PLoS One. 2021 Nov 17;16(11):e0259988. doi: 10.1371/journal.pone.0259988 (PMC8598028; doi:10.1371/journal.pone.0259988)
Supplement: S1 File — Directory structure with all data, code and generated outputs for the present study. Please refer to the README.md file for details. (ZIP) [file pone.0259988.s001.zip › interoception_awareness_grasp_illusion_data_code_results/data/exp2/SUB09/SUB09_summary.txt]

------------------------
ATTENTION GRASP ILLUSION
------------------------
 
-----
touch
-----
12cm
	Perceived spacing - vertical: 12cm
	Perceived ownership: 12cm
------------------------
ATTENTION GRASP ILLUSION
------------------------
 
-----
touch
-----
12cm
	Perceived spacing - vertical: 12cm
	Perceived ownership: 12cm
------------------------
ATTENTION GRASP ILLUSION
------------------------
 
-----
audio
-----
12cm
	Perceived spacing - vertical: 12cm
	Perceived ownership: 12cm
------------------------
ATTENTION GRASP ILLUSION
------------------------
 
-----
audio
-----
12cm
	Perceived spacing - vertical: 12cm
	Perceived ownership: 12cm
------------------------
ATTENTION GRASP ILLUSION
------------------------
 
-----
audio
-----
12cm
	Perceived spacing - vertical: 12cm
	Perceived ownership: 12cm
------------------------
ATTENTION GRASP ILLUSION
------------------------
 
-----
video
-----
12cm
	3 min Keaton video
	Perceived spacing - vertical: 12cm
	Perceived ownership: 12cm
