# Supplementary material for: Do interoception and attending to the upper limbs affect body ownership and body representation in the grasp illusion?
Source: PLoS One. 2021 Nov 17;16(11):e0259988. doi: 10.1371/journal.pone.0259988 (PMC8598028; doi:10.1371/journal.pone.0259988)
Supplement: S1 File — Directory structure with all data, code and generated outputs for the present study. Please refer to the README.md file for details. (ZIP) [file pone.0259988.s001.zip › interoception_awareness_grasp_illusion_data_code_results/data/exp2/SUB10/SUB10_log.txt]

------------------------
ATTENTION GRASP ILLUSION
------------------------

2017-07-04 13:44:36

Starting study setup.
	Creating:
		/home/neura/Desktop/graspAttentionData/SUB10/SUB10_log.txt
		/home/neura/Desktop/graspAttentionData/SUB10/SUB10_summary.txt
		/home/neura/Desktop/graspAttentionData/SUB10/SUB10_data.txt
	Writing experiment summary.
Finished study setup.

-----
touch
-----
***** 12cm *****
Perceived spacing - vertical: 12cm
Subject selected: J
Subject answer = 1.0 left above
Subject answer = -1
CHART:
	a = 6
	b = 8
	c = 12
	d = 2
	e = 7
	f = 3
	g = 19
	h = 15
	i = 5
	j = 1
	k = 20
	l = 17
	m = 11
	n = 16
	o = 9
	p = 4
	q = 14
	r = 18
	s = 0
	t = 13
	u = 10

Perceived ownership: 12cm
	somewhat agree
------------------------
ATTENTION GRASP ILLUSION
------------------------

2017-07-06 08:37:52

Starting study setup.
	Creating:
		/home/neura/Desktop/graspAttentionData/SUB10/SUB10_log.txt
		/home/neura/Desktop/graspAttentionData/SUB10/SUB10_summary.txt
		/home/neura/Desktop/graspAttentionData/SUB10/SUB10_data.txt
	Writing experiment summary.
Finished study setup.

-----
audio
-----
***** 12cm *****
Perceived spacing - vertical: 12cm
Subject selected: P
Subject answer = 3.0 left above
Subject answer = -3
CHART:
	a = 15
	b = 13
	c = 5
	d = 14
	e = 20
	f = 8
	g = 17
	h = 7
	i = 18
	j = 9
	k = 10
	l = 2
	m = 19
	n = 12
	o = 4
	p = 3
	q = 6
	r = 1
	s = 11
	t = 16
	u = 0

Perceived ownership: 12cm
	disagree
------------------------
ATTENTION GRASP ILLUSION
------------------------

2017-07-11 09:28:50

Starting study setup.
	Creating:
		/home/neura/Desktop/graspAttentionData/SUB10/SUB10_log.txt
		/home/neura/Desktop/graspAttentionData/SUB10/SUB10_summary.txt
		/home/neura/Desktop/graspAttentionData/SUB10/SUB10_data.txt
	Writing experiment summary.
Finished study setup.

-----
video
-----
***** 12cm *****
Video played for 3 min.
Perceived spacing - vertical: 12cm
Subject selected: G
Subject answer = 5.0 left above
Subject answer = -5
CHART:
	a = 4
	b = 14
	c = 15
	d = 20
	e = 19
	f = 3
	g = 5
	h = 8
	i = 9
	j = 17
	k = 16
	l = 12
	m = 10
	n = 7
	o = 13
	p = 2
	q = 0
	r = 18
	s = 11
	t = 6
	u = 1

Perceived ownership: 12cm
	strongly disagree
