# Supplementary material for: Do interoception and attending to the upper limbs affect body ownership and body representation in the grasp illusion?
Source: PLoS One. 2021 Nov 17;16(11):e0259988. doi: 10.1371/journal.pone.0259988 (PMC8598028; doi:10.1371/journal.pone.0259988)
Supplement: S1 File — Directory structure with all data, code and generated outputs for the present study. Please refer to the README.md file for details. (ZIP) [file pone.0259988.s001.zip › interoception_awareness_grasp_illusion_data_code_results/data/exp2/SUB11/SUB11_log.txt]

------------------------
ATTENTION GRASP ILLUSION
------------------------

2017-07-05 13:27:13

Starting study setup.
	Creating:
		/home/neura/Desktop/graspAttentionData/SUB11/SUB11_log.txt
		/home/neura/Desktop/graspAttentionData/SUB11/SUB11_summary.txt
		/home/neura/Desktop/graspAttentionData/SUB11/SUB11_data.txt
	Writing experiment summary.
Finished study setup.

-----
touch
-----
***** 12cm *****
Perceived spacing - vertical: 12cm
Subject selected: E
Subject answer = 9.0 left above
Subject answer = -9
CHART:
	a = 6
	b = 1
	c = 3
	d = 15
	e = 9
	f = 19
	g = 5
	h = 4
	i = 10
	j = 8
	k = 7
	l = 13
	m = 20
	n = 11
	o = 14
	p = 12
	q = 17
	r = 16
	s = 0
	t = 2
	u = 18

Perceived ownership: 12cm
	somewhat agree
------------------------
ATTENTION GRASP ILLUSION
------------------------

2017-07-07 11:41:46

Starting study setup.
	Creating:
		/home/neura/Desktop/graspAttentionData/SUB11/SUB11_log.txt
		/home/neura/Desktop/graspAttentionData/SUB11/SUB11_summary.txt
		/home/neura/Desktop/graspAttentionData/SUB11/SUB11_data.txt
	Writing experiment summary.
Finished study setup.

-----
audio
-----
***** 12cm *****
Perceived spacing - vertical: 12cm
Subject selected: C
Subject answer = 1.0 left above
Subject answer = -1
CHART:
	a = 0
	b = 4
	c = 1
	d = 8
	e = 10
	f = 15
	g = 12
	h = 19
	i = 6
	j = 13
	k = 11
	l = 3
	m = 7
	n = 2
	o = 20
	p = 9
	q = 16
	r = 14
	s = 5
	t = 17
	u = 18

Perceived ownership: 12cm
	agree
------------------------
ATTENTION GRASP ILLUSION
------------------------

2017-07-10 13:17:15

Starting study setup.
	Creating:
		/home/neura/Desktop/graspAttentionData/SUB11/SUB11_log.txt
		/home/neura/Desktop/graspAttentionData/SUB11/SUB11_summary.txt
		/home/neura/Desktop/graspAttentionData/SUB11/SUB11_data.txt
	Writing experiment summary.
Finished study setup.

------------------------
ATTENTION GRASP ILLUSION
------------------------

2017-07-19 13:15:40

Starting study setup.
	Creating:
		/home/neura/Desktop/graspAttentionData/SUB11/SUB11_log.txt
		/home/neura/Desktop/graspAttentionData/SUB11/SUB11_summary.txt
		/home/neura/Desktop/graspAttentionData/SUB11/SUB11_data.txt
	Writing experiment summary.
Finished study setup.

-----
video
-----
***** 12cm *****
Video played for 3 min.
Perceived spacing - vertical: 12cm
Subject selected: O
Subject answer = 1.0 left above
Subject answer = -1
CHART:
	a = 10
	b = 17
	c = 15
	d = 3
	e = 18
	f = 13
	g = 9
	h = 19
	i = 11
	j = 12
	k = 8
	l = 2
	m = 16
	n = 0
	o = 1
	p = 14
	q = 20
	r = 6
	s = 7
	t = 4
	u = 5

Perceived ownership: 12cm
	agree
