# Supplementary material for: Do interoception and attending to the upper limbs affect body ownership and body representation in the grasp illusion?
Source: PLoS One. 2021 Nov 17;16(11):e0259988. doi: 10.1371/journal.pone.0259988 (PMC8598028; doi:10.1371/journal.pone.0259988)
Supplement: S1 File — Directory structure with all data, code and generated outputs for the present study. Please refer to the README.md file for details. (ZIP) [file pone.0259988.s001.zip › interoception_awareness_grasp_illusion_data_code_results/data/exp2/SUB12/SUB12_log.txt]

------------------------
ATTENTION GRASP ILLUSION
------------------------

2017-07-05 14:02:19

Starting study setup.
	Creating:
		/home/neura/Desktop/graspAttentionData/SUB12/SUB12_log.txt
		/home/neura/Desktop/graspAttentionData/SUB12/SUB12_summary.txt
		/home/neura/Desktop/graspAttentionData/SUB12/SUB12_data.txt
	Writing experiment summary.
Finished study setup.

-----
touch
-----
***** 12cm *****
Perceived spacing - vertical: 12cm
Subject selected: N
Subject answer = 10.0 left above
Subject answer = -10
CHART:
	a = 5
	b = 4
	c = 18
	d = 1
	e = 9
	f = 16
	g = 17
	h = 11
	i = 6
	j = 8
	k = 7
	l = 13
	m = 14
	n = 10
	o = 15
	p = 20
	q = 0
	r = 2
	s = 19
	t = 3
	u = 12

Perceived ownership: 12cm
	somewhat agree
------------------------
ATTENTION GRASP ILLUSION
------------------------

2017-07-07 09:37:24

Starting study setup.
	Creating:
		/home/neura/Desktop/graspAttentionData/SUB12/SUB12_log.txt
		/home/neura/Desktop/graspAttentionData/SUB12/SUB12_summary.txt
		/home/neura/Desktop/graspAttentionData/SUB12/SUB12_data.txt
	Writing experiment summary.
Finished study setup.

------------------------
ATTENTION GRASP ILLUSION
------------------------

2017-07-07 12:14:23

Starting study setup.
	Creating:
		/home/neura/Desktop/graspAttentionData/SUB12/SUB12_log.txt
		/home/neura/Desktop/graspAttentionData/SUB12/SUB12_summary.txt
		/home/neura/Desktop/graspAttentionData/SUB12/SUB12_data.txt
	Writing experiment summary.
Finished study setup.

-----
video
-----
***** 12cm *****
Video played for 3 min.
Perceived spacing - vertical: 12cm
Subject selected: E
Subject answer = 5.0 left above
Subject answer = -5
CHART:
	a = 7
	b = 0
	c = 2
	d = 10
	e = 5
	f = 8
	g = 15
	h = 6
	i = 20
	j = 16
	k = 3
	l = 14
	m = 1
	n = 18
	o = 13
	p = 9
	q = 11
	r = 4
	s = 17
	t = 19
	u = 12

Perceived ownership: 12cm
	somewhat agree
------------------------
ATTENTION GRASP ILLUSION
------------------------

2017-07-12 09:03:32

Starting study setup.
	Creating:
		/home/neura/Desktop/graspAttentionData/SUB12/SUB12_log.txt
		/home/neura/Desktop/graspAttentionData/SUB12/SUB12_summary.txt
		/home/neura/Desktop/graspAttentionData/SUB12/SUB12_data.txt
	Writing experiment summary.
Finished study setup.

------------------------
ATTENTION GRASP ILLUSION
------------------------

2017-07-12 09:10:28

Starting study setup.
	Creating:
		/home/neura/Desktop/graspAttentionData/SUB12/SUB12_log.txt
		/home/neura/Desktop/graspAttentionData/SUB12/SUB12_summary.txt
		/home/neura/Desktop/graspAttentionData/SUB12/SUB12_data.txt
	Writing experiment summary.
Finished study setup.

-----
audio
-----
***** 12cm *****
Perceived spacing - vertical: 12cm
Subject selected: D
Subject answer = 5.0 left above
Subject answer = -5
CHART:
	a = 4
	b = 1
	c = 14
	d = 5
	e = 20
	f = 6
	g = 19
	h = 12
	i = 15
	j = 7
	k = 18
	l = 3
	m = 10
	n = 13
	o = 17
	p = 2
	q = 0
	r = 16
	s = 9
	t = 8
	u = 11

Perceived ownership: 12cm
	somewhat disagree
