# Supplementary material for: Do interoception and attending to the upper limbs affect body ownership and body representation in the grasp illusion?
Source: PLoS One. 2021 Nov 17;16(11):e0259988. doi: 10.1371/journal.pone.0259988 (PMC8598028; doi:10.1371/journal.pone.0259988)
Supplement: S1 File — Directory structure with all data, code and generated outputs for the present study. Please refer to the README.md file for details. (ZIP) [file pone.0259988.s001.zip › interoception_awareness_grasp_illusion_data_code_results/data/exp2/SUB13/SUB13_log.txt]

------------------------
ATTENTION GRASP ILLUSION
------------------------

2017-07-06 09:28:36

Starting study setup.
	Creating:
		/home/neura/Desktop/graspAttentionData/SUB13/SUB13_log.txt
		/home/neura/Desktop/graspAttentionData/SUB13/SUB13_summary.txt
		/home/neura/Desktop/graspAttentionData/SUB13/SUB13_data.txt
	Writing experiment summary.
Finished study setup.

-----
video
-----
***** 12cm *****
Video played for 3 min.
Perceived spacing - vertical: 12cm
Subject selected: H
Subject answer = 5.0 left above
Subject answer = -5
CHART:
	a = 18
	b = 20
	c = 10
	d = 6
	e = 9
	f = 12
	g = 3
	h = 5
	i = 7
	j = 2
	k = 1
	l = 4
	m = 0
	n = 15
	o = 11
	p = 17
	q = 19
	r = 13
	s = 14
	t = 16
	u = 8

Perceived ownership: 12cm
	neither agree or disagree
------------------------
ATTENTION GRASP ILLUSION
------------------------

2017-07-10 09:24:06

Starting study setup.
	Creating:
		/home/neura/Desktop/graspAttentionData/SUB13/SUB13_log.txt
		/home/neura/Desktop/graspAttentionData/SUB13/SUB13_summary.txt
		/home/neura/Desktop/graspAttentionData/SUB13/SUB13_data.txt
	Writing experiment summary.
Finished study setup.

-----
touch
-----
***** 12cm *****
Perceived spacing - vertical: 12cm
Subject selected: J
Subject answer = 10.0 left above
Subject answer = -10
CHART:
	a = 9
	b = 15
	c = 12
	d = 20
	e = 4
	f = 19
	g = 14
	h = 6
	i = 13
	j = 10
	k = 8
	l = 16
	m = 0
	n = 7
	o = 1
	p = 5
	q = 17
	r = 2
	s = 3
	t = 18
	u = 11

Perceived ownership: 12cm
	disagree
------------------------
ATTENTION GRASP ILLUSION
------------------------

2017-07-12 09:17:30

Starting study setup.
	Creating:
		/home/neura/Desktop/graspAttentionData/SUB13/SUB13_log.txt
		/home/neura/Desktop/graspAttentionData/SUB13/SUB13_summary.txt
		/home/neura/Desktop/graspAttentionData/SUB13/SUB13_data.txt
	Writing experiment summary.
Finished study setup.

------------------------
ATTENTION GRASP ILLUSION
------------------------

2017-07-12 14:03:59

Starting study setup.
	Creating:
		/home/neura/Desktop/graspAttentionData/SUB13/SUB13_log.txt
		/home/neura/Desktop/graspAttentionData/SUB13/SUB13_summary.txt
		/home/neura/Desktop/graspAttentionData/SUB13/SUB13_data.txt
	Writing experiment summary.
Finished study setup.

-----
audio
-----
***** 12cm *****
Perceived spacing - vertical: 12cm
Subject selected: K
Subject answer = 8.0 left above
Subject answer = -8
CHART:
	a = 2
	b = 14
	c = 3
	d = 10
	e = 5
	f = 20
	g = 6
	h = 12
	i = 11
	j = 4
	k = 8
	l = 15
	m = 0
	n = 17
	o = 7
	p = 13
	q = 9
	r = 19
	s = 1
	t = 16
	u = 18

Perceived ownership: 12cm
	somewhat agree
