# Supplementary material for: Do interoception and attending to the upper limbs affect body ownership and body representation in the grasp illusion?
Source: PLoS One. 2021 Nov 17;16(11):e0259988. doi: 10.1371/journal.pone.0259988 (PMC8598028; doi:10.1371/journal.pone.0259988)
Supplement: S1 File — Directory structure with all data, code and generated outputs for the present study. Please refer to the README.md file for details. (ZIP) [file pone.0259988.s001.zip › interoception_awareness_grasp_illusion_data_code_results/data/exp2/SUB14/SUB14_log.txt]

------------------------
ATTENTION GRASP ILLUSION
------------------------

2017-07-06 10:18:15

Starting study setup.
	Creating:
		/home/neura/Desktop/graspAttentionData/SUB14/SUB14_log.txt
		/home/neura/Desktop/graspAttentionData/SUB14/SUB14_summary.txt
		/home/neura/Desktop/graspAttentionData/SUB14/SUB14_data.txt
	Writing experiment summary.
Finished study setup.

-----
video
-----
***** 12cm *****
Video played for 3 min.
Perceived spacing - vertical: 12cm
Subject selected: F
Subject answer = 9.0 left above
Subject answer = -9
CHART:
	a = 10
	b = 8
	c = 13
	d = 5
	e = 14
	f = 9
	g = 18
	h = 7
	i = 0
	j = 4
	k = 1
	l = 19
	m = 12
	n = 16
	o = 17
	p = 15
	q = 20
	r = 3
	s = 6
	t = 11
	u = 2

Perceived ownership: 12cm
	neither agree or disagree
------------------------
ATTENTION GRASP ILLUSION
------------------------

2017-07-11 12:04:07

Starting study setup.
	Creating:
		/home/neura/Desktop/graspAttentionData/SUB14/SUB14_log.txt
		/home/neura/Desktop/graspAttentionData/SUB14/SUB14_summary.txt
		/home/neura/Desktop/graspAttentionData/SUB14/SUB14_data.txt
	Writing experiment summary.
Finished study setup.

-----
touch
-----
***** 12cm *****
Perceived spacing - vertical: 12cm
Subject selected: J
Subject answer = 9.0 left above
Subject answer = -9
CHART:
	a = 13
	b = 7
	c = 11
	d = 8
	e = 16
	f = 4
	g = 15
	h = 1
	i = 14
	j = 9
	k = 10
	l = 19
	m = 5
	n = 0
	o = 6
	p = 18
	q = 17
	r = 2
	s = 12
	t = 20
	u = 3

Perceived ownership: 12cm
	somewhat disagree
------------------------
ATTENTION GRASP ILLUSION
------------------------

2017-07-13 15:30:09

Starting study setup.
	Creating:
		/home/neura/Desktop/graspAttentionData/SUB14/SUB14_log.txt
		/home/neura/Desktop/graspAttentionData/SUB14/SUB14_summary.txt
		/home/neura/Desktop/graspAttentionData/SUB14/SUB14_data.txt
	Writing experiment summary.
Finished study setup.

-----
audio
-----
***** 12cm *****
Perceived spacing - vertical: 12cm
Subject selected: N
Subject answer = 1.0 left above
Subject answer = -1
CHART:
	a = 18
	b = 15
	c = 10
	d = 7
	e = 3
	f = 16
	g = 12
	h = 2
	i = 14
	j = 13
	k = 6
	l = 0
	m = 5
	n = 1
	o = 11
	p = 19
	q = 20
	r = 4
	s = 8
	t = 9
	u = 17

Perceived ownership: 12cm
	somewhat agree
