# Supplementary material for: Do interoception and attending to the upper limbs affect body ownership and body representation in the grasp illusion?
Source: PLoS One. 2021 Nov 17;16(11):e0259988. doi: 10.1371/journal.pone.0259988 (PMC8598028; doi:10.1371/journal.pone.0259988)
Supplement: S1 File — Directory structure with all data, code and generated outputs for the present study. Please refer to the README.md file for details. (ZIP) [file pone.0259988.s001.zip › interoception_awareness_grasp_illusion_data_code_results/data/exp2/SUB15/SUB15_log.txt]

------------------------
ATTENTION GRASP ILLUSION
------------------------

2017-07-06 14:14:03

Starting study setup.
	Creating:
		/home/neura/Desktop/graspAttentionData/SUB15/SUB15_log.txt
		/home/neura/Desktop/graspAttentionData/SUB15/SUB15_summary.txt
		/home/neura/Desktop/graspAttentionData/SUB15/SUB15_data.txt
	Writing experiment summary.
Finished study setup.

-----
touch
-----
***** 12cm *****
Perceived spacing - vertical: 12cm
Subject selected: R
Subject answer = 20.0 left above
Subject answer = -20
CHART:
	a = 11
	b = 6
	c = 1
	d = 8
	e = 14
	f = 12
	g = 16
	h = 0
	i = 9
	j = 3
	k = 2
	l = 17
	m = 19
	n = 4
	o = 5
	p = 15
	q = 7
	r = 20
	s = 18
	t = 13
	u = 10

Perceived ownership: 12cm
	strongly disagree
------------------------
ATTENTION GRASP ILLUSION
------------------------

2017-07-13 11:13:04

Starting study setup.
	Creating:
		/home/neura/Desktop/graspAttentionData/SUB15/SUB15_log.txt
		/home/neura/Desktop/graspAttentionData/SUB15/SUB15_summary.txt
		/home/neura/Desktop/graspAttentionData/SUB15/SUB15_data.txt
	Writing experiment summary.
Finished study setup.

-----
video
-----
***** 12cm *****
Video played for 3 min.
Perceived spacing - vertical: 12cm
Subject selected: L
Subject answer = 14.0 left above
Subject answer = -14
CHART:
	a = 11
	b = 20
	c = 8
	d = 7
	e = 18
	f = 10
	g = 3
	h = 19
	i = 2
	j = 6
	k = 17
	l = 14
	m = 15
	n = 9
	o = 0
	p = 16
	q = 4
	r = 12
	s = 13
	t = 5
	u = 1

Perceived ownership: 12cm
	disagree
------------------------
ATTENTION GRASP ILLUSION
------------------------

2017-07-19 11:21:25

Starting study setup.
	Creating:
		/home/neura/Desktop/graspAttentionData/SUB15/SUB15_log.txt
		/home/neura/Desktop/graspAttentionData/SUB15/SUB15_summary.txt
		/home/neura/Desktop/graspAttentionData/SUB15/SUB15_data.txt
	Writing experiment summary.
Finished study setup.

-----
audio
-----
***** 12cm *****
Perceived spacing - vertical: 12cm
Subject selected: N
Subject answer = 9.0 left above
Subject answer = -9
CHART:
	a = 3
	b = 16
	c = 19
	d = 17
	e = 0
	f = 8
	g = 13
	h = 10
	i = 18
	j = 1
	k = 15
	l = 6
	m = 7
	n = 9
	o = 2
	p = 11
	q = 4
	r = 12
	s = 5
	t = 14
	u = 20

Perceived ownership: 12cm
	neither agree or disagree
