# Supplementary material for: Do interoception and attending to the upper limbs affect body ownership and body representation in the grasp illusion?
Source: PLoS One. 2021 Nov 17;16(11):e0259988. doi: 10.1371/journal.pone.0259988 (PMC8598028; doi:10.1371/journal.pone.0259988)
Supplement: S1 File — Directory structure with all data, code and generated outputs for the present study. Please refer to the README.md file for details. (ZIP) [file pone.0259988.s001.zip › interoception_awareness_grasp_illusion_data_code_results/data/exp2/SUB16/SUB16_log.txt]

------------------------
ATTENTION GRASP ILLUSION
------------------------

2017-07-07 08:23:51

Starting study setup.
	Creating:
		/home/neura/Desktop/graspAttentionData/SUB16/SUB16_log.txt
		/home/neura/Desktop/graspAttentionData/SUB16/SUB16_summary.txt
		/home/neura/Desktop/graspAttentionData/SUB16/SUB16_data.txt
	Writing experiment summary.
Finished study setup.

-----
audio
-----
***** 12cm *****
Perceived spacing - vertical: 12cm
Subject selected: G
Subject answer = 5.0 left above
Subject answer = -5
CHART:
	a = 19
	b = 15
	c = 18
	d = 2
	e = 3
	f = 9
	g = 5
	h = 13
	i = 14
	j = 16
	k = 8
	l = 20
	m = 4
	n = 11
	o = 6
	p = 0
	q = 17
	r = 12
	s = 10
	t = 7
	u = 1

Perceived ownership: 12cm
	somewhat agree
------------------------
ATTENTION GRASP ILLUSION
------------------------

2017-07-11 08:42:07

Starting study setup.
	Creating:
		/home/neura/Desktop/graspAttentionData/SUB16/SUB16_log.txt
		/home/neura/Desktop/graspAttentionData/SUB16/SUB16_summary.txt
		/home/neura/Desktop/graspAttentionData/SUB16/SUB16_data.txt
	Writing experiment summary.
Finished study setup.

-----
touch
-----
***** 12cm *****
Perceived spacing - vertical: 12cm
Subject selected: U
Subject answer = 5.0 left above
Subject answer = -5
CHART:
	a = 2
	b = 12
	c = 20
	d = 17
	e = 6
	f = 9
	g = 7
	h = 16
	i = 0
	j = 13
	k = 18
	l = 14
	m = 19
	n = 1
	o = 11
	p = 3
	q = 4
	r = 10
	s = 8
	t = 15
	u = 5

Perceived ownership: 12cm
	somewhat agree
------------------------
ATTENTION GRASP ILLUSION
------------------------

2017-07-13 08:36:57

Starting study setup.
	Creating:
		/home/neura/Desktop/graspAttentionData/SUB16/SUB16_log.txt
		/home/neura/Desktop/graspAttentionData/SUB16/SUB16_summary.txt
		/home/neura/Desktop/graspAttentionData/SUB16/SUB16_data.txt
	Writing experiment summary.
Finished study setup.

-----
video
-----
***** 12cm *****
Video played for 3 min.
Perceived spacing - vertical: 12cm
Subject selected: D
Subject answer = 1.0 left above
Subject answer = -1
CHART:
	a = 0
	b = 19
	c = 7
	d = 1
	e = 9
	f = 5
	g = 10
	h = 16
	i = 18
	j = 12
	k = 17
	l = 4
	m = 2
	n = 15
	o = 6
	p = 14
	q = 20
	r = 11
	s = 13
	t = 3
	u = 8

Perceived ownership: 12cm
	agree
