# Supplementary material for: Do interoception and attending to the upper limbs affect body ownership and body representation in the grasp illusion?
Source: PLoS One. 2021 Nov 17;16(11):e0259988. doi: 10.1371/journal.pone.0259988 (PMC8598028; doi:10.1371/journal.pone.0259988)
Supplement: S1 File — Directory structure with all data, code and generated outputs for the present study. Please refer to the README.md file for details. (ZIP) [file pone.0259988.s001.zip › interoception_awareness_grasp_illusion_data_code_results/data/exp2/SUB17/SUB17_log.txt]

------------------------
ATTENTION GRASP ILLUSION
------------------------

2017-07-07 11:17:21

Starting study setup.
	Creating:
		/home/neura/Desktop/graspAttentionData/SUB17/SUB17_log.txt
		/home/neura/Desktop/graspAttentionData/SUB17/SUB17_summary.txt
		/home/neura/Desktop/graspAttentionData/SUB17/SUB17_data.txt
	Writing experiment summary.
Finished study setup.

-----
audio
-----
***** 12cm *****
Perceived spacing - vertical: 12cm
Subject selected: H
Subject answer = 6.0 left above
Subject answer = -6
CHART:
	a = 5
	b = 14
	c = 8
	d = 16
	e = 10
	f = 12
	g = 9
	h = 6
	i = 7
	j = 11
	k = 19
	l = 18
	m = 3
	n = 0
	o = 17
	p = 2
	q = 20
	r = 4
	s = 15
	t = 13
	u = 1

Perceived ownership: 12cm
	strongly disagree
------------------------
ATTENTION GRASP ILLUSION
------------------------

2017-07-14 10:08:44

Starting study setup.
	Creating:
		/home/neura/Desktop/graspAttentionData/SUB17/SUB17_log.txt
		/home/neura/Desktop/graspAttentionData/SUB17/SUB17_summary.txt
		/home/neura/Desktop/graspAttentionData/SUB17/SUB17_data.txt
	Writing experiment summary.
Finished study setup.

-----
touch
-----
***** 12cm *****
Perceived spacing - vertical: 12cm
Subject selected: K
Subject answer = 0 together
Subject answer = 0
CHART:
	a = 11
	b = 1
	c = 20
	d = 3
	e = 5
	f = 2
	g = 18
	h = 14
	i = 10
	j = 16
	k = 0
	l = 15
	m = 19
	n = 6
	o = 8
	p = 13
	q = 9
	r = 4
	s = 12
	t = 7
	u = 17

Perceived ownership: 12cm
	agree
------------------------
ATTENTION GRASP ILLUSION
------------------------

2017-07-21 10:08:31

Starting study setup.
	Creating:
		/home/neura/Desktop/graspAttentionData/SUB17/SUB17_log.txt
		/home/neura/Desktop/graspAttentionData/SUB17/SUB17_summary.txt
		/home/neura/Desktop/graspAttentionData/SUB17/SUB17_data.txt
	Writing experiment summary.
Finished study setup.

-----
video
-----
***** 12cm *****
Video played for 3 min.
Perceived spacing - vertical: 12cm
Subject selected: M
Subject answer = 7.0 left above
Subject answer = -7
CHART:
	a = 10
	b = 16
	c = 3
	d = 19
	e = 13
	f = 9
	g = 1
	h = 18
	i = 2
	j = 11
	k = 0
	l = 12
	m = 7
	n = 20
	o = 15
	p = 17
	q = 5
	r = 6
	s = 8
	t = 14
	u = 4

Perceived ownership: 12cm
	somewhat agree
