# Supplementary material for: Do interoception and attending to the upper limbs affect body ownership and body representation in the grasp illusion?
Source: PLoS One. 2021 Nov 17;16(11):e0259988. doi: 10.1371/journal.pone.0259988 (PMC8598028; doi:10.1371/journal.pone.0259988)
Supplement: S1 File — Directory structure with all data, code and generated outputs for the present study. Please refer to the README.md file for details. (ZIP) [file pone.0259988.s001.zip › interoception_awareness_grasp_illusion_data_code_results/data/exp2/SUB18/SUB18_log.txt]

------------------------
ATTENTION GRASP ILLUSION
------------------------

2017-07-07 14:37:06

Starting study setup.
	Creating:
		/home/neura/Desktop/graspAttentionData/SUB18/SUB18_log.txt
		/home/neura/Desktop/graspAttentionData/SUB18/SUB18_summary.txt
		/home/neura/Desktop/graspAttentionData/SUB18/SUB18_data.txt
	Writing experiment summary.
Finished study setup.

-----
audio
-----
***** 12cm *****
Perceived spacing - vertical: 12cm
Subject selected: S
Subject answer = 6.0 left above
Subject answer = -6
CHART:
	a = 15
	b = 8
	c = 10
	d = 17
	e = 11
	f = 20
	g = 16
	h = 4
	i = 7
	j = 13
	k = 18
	l = 9
	m = 12
	n = 0
	o = 3
	p = 2
	q = 5
	r = 14
	s = 6
	t = 19
	u = 1

Perceived ownership: 12cm
	somewhat disagree
------------------------
ATTENTION GRASP ILLUSION
------------------------

2017-07-11 09:51:28

Starting study setup.
	Creating:
		/home/neura/Desktop/graspAttentionData/SUB18/SUB18_log.txt
		/home/neura/Desktop/graspAttentionData/SUB18/SUB18_summary.txt
		/home/neura/Desktop/graspAttentionData/SUB18/SUB18_data.txt
	Writing experiment summary.
Finished study setup.

-----
video
-----
***** 12cm *****
Video played for 3 min.
Perceived spacing - vertical: 12cm
Subject selected: B
Subject answer = 6.0 left above
Subject answer = -6
CHART:
	a = 16
	b = 6
	c = 15
	d = 20
	e = 14
	f = 10
	g = 12
	h = 13
	i = 7
	j = 11
	k = 4
	l = 9
	m = 18
	n = 0
	o = 3
	p = 8
	q = 19
	r = 2
	s = 17
	t = 1
	u = 5

Perceived ownership: 12cm
	agree
------------------------
ATTENTION GRASP ILLUSION
------------------------

2017-07-13 15:04:10

Starting study setup.
	Creating:
		/home/neura/Desktop/graspAttentionData/SUB18/SUB18_log.txt
		/home/neura/Desktop/graspAttentionData/SUB18/SUB18_summary.txt
		/home/neura/Desktop/graspAttentionData/SUB18/SUB18_data.txt
	Writing experiment summary.
Finished study setup.

-----
touch
-----
***** 12cm *****
Perceived spacing - vertical: 12cm
Subject selected: O
Subject answer = 6.0 left above
Subject answer = -6
CHART:
	a = 13
	b = 4
	c = 20
	d = 7
	e = 17
	f = 14
	g = 19
	h = 1
	i = 9
	j = 18
	k = 8
	l = 0
	m = 2
	n = 5
	o = 6
	p = 3
	q = 10
	r = 11
	s = 12
	t = 16
	u = 15

Perceived ownership: 12cm
	neither agree or disagree
